# Supplementary material for: Two Carya Species, Carya hunanensis and Carya illinoinensis, Used as Rootstocks Point to Improvements in the Heat Resistance of Carya cathayensis
Source: Plants (Basel). 2024 Jul 18;13(14):1967. doi: 10.3390/plants13141967 (PMC11281051; doi:10.3390/plants13141967)
Supplement: Supplementary file 1 [file plants-13-01967-s001.zip]

Archive with 5 entries (5 files):
- Figure S1.tif
- Figure S2.tif
- Figure S3.tif
- Figure S4.tif
- Table S1-S6.xlsx
