# Supplementary material for: Two Carya Species, Carya hunanensis and Carya illinoinensis, Used as Rootstocks Point to Improvements in the Heat Resistance of Carya cathayensis
Source: Plants (Basel). 2024 Jul 18;13(14):1967. doi: 10.3390/plants13141967 (PMC11281051; doi:10.3390/plants13141967)
Supplement: Supplementary file 1 [file plants-13-01967-s001.zip › Table S1-S6.xlsx]

## Sheet: Table S1
Table S1 Gene-specific primers for qRTPCR
gene id	gene name	Forward primer(5’-3’)	Revese primer(5’-3’)
CCA0576S0057	PETC1	GCATGTTGGTTCCTTATGCTTC	TAGGTTGCCAGACTCCTATCA
CCA0583S0066	LHCA5	CTGCGTGTGACAGGAATCA	ATCCAGGTTCTAGGCCTTCTA
CCA1564S0010	ORR23	CTGGTTCCTGCCAATGGTATAG	GACCCAAGAGAGTAAGCATCAG
CCA0670S0070	ABF4	GCCTTCTGTGAATACTGCTTTG	GCAGCTGACTCTCTGTTCTT
CCA1212S0015	SAU32	GTCAAGGTGAGGAGCAAGAAA	TGGTGATGGTGTTGGTGATG
CCA0923S0058	GH3.9	GTTAGGCTCGGCTGTTACTATG	CACGAGTAGGGCATTGTATGG
CCA0582S0185	P2C24	AAGGCCAGAAGCGTCAAA	CTGCGTCTTCCATGTCTCTAC
CCA0546S0296	PP2CA	GTTTGTGGAAGGAGAAGAGACA	TACTCCCAGAGCCAATCAAATC
	CcActin	GCTGAACGGGAAATTGTC	AGAGATGGCTGGAAGAGG

## Sheet: Table S2
Table S2. sunmmary of the transcriptome results. 25, 35 and 40 indicated grafted plants treated with 25℃, 35℃ and 40℃ for 4 days, respectively. CC: non-grafted Carya cathayensis, CC/CC: self-grafted Carya cathayensis, CC/CH: Carya cathayensis grafted onto Carya hunanensis. CC/CI: Carya cathayensis grafted onto Carya illinoinensis.
Sample	Bases (bp)	Q30 (%)	Reads No.	Clean Reads No.	Clean Reads %	Total_Mapped	Multiple_Mapped	Uniquely_Mapped
T25_CC_1	6402364666	94.3	42399766	39925620	94.16	38777015 (97.12%)	1475073 (3.80%)	37301942 (96.20%)
T25_CC_2	6108780198	93.97	40455498	38007562	93.94	36835435 (96.92%)	1507527 (4.09%)	35327908 (95.91%)
T25_CC_3	7146785908	93.69	47329708	44402938	93.81	42764068 (96.31%)	2080534 (4.87%)	40683534 (95.13%)
T35_CC_1	6456119156	93.74	42755756	40163900	93.93	38899936 (96.85%)	1825091 (4.69%)	37074845 (95.31%)
T35_CC_2	7081610986	93.87	46898086	44010512	93.84	42555899 (96.69%)	1908799 (4.49%)	40647100 (95.51%)
T35_CC_3	6702843190	94.25	44389690	41809670	94.18	40590310 (97.08%)	1609689 (3.97%)	38980621 (96.03%)
T25_CC/CI_1	6388128084	94.87	42305484	39864950	94.23	38490221 (96.55%)	1479187 (3.84%)	37011034 (96.16%)
T25_CC/CI_2	6248946854	94.27	41383754	38948554	94.11	37519874 (96.33%)	1445625 (3.85%)	36074249 (96.15%)
T25_CC/CI_3	6202838702	94.73	41078402	38697858	94.2	37361346 (96.55%)	1418106 (3.80%)	35943240 (96.20%)
T25_CC/CH_1	7021100756	94.45	46497356	43784700	94.16	42295368 (96.60%)	1693368 (4.00%)	40602000 (96.00%)
T25_CC/CH_2	6287306592	94.52	41637792	39200892	94.14	37927549 (96.75%)	1514858 (3.99%)	36412691 (96.01%)
T25_CC/CH_3	5992383358	94.5	39684658	37357494	94.13	36095959 (96.62%)	1430537 (3.96%)	34665422 (96.04%)
T25_CC/CC_1	6807147950	94.54	45080450	42446750	94.15	41251738 (97.18%)	1608782 (3.90%)	39642956 (96.10%)
T25_CC/CC_2	7010511730	94.64	46427230	43703150	94.13	42468609 (97.18%)	1670931 (3.93%)	40797678 (96.07%)
T25_CC/CC_3	6180404330	94.77	40929830	38518714	94.1	37401062 (97.10%)	1455066 (3.89%)	35945996 (96.11%)
T35_CC/CI_1	6781212190	94.42	44908690	42249430	94.07	40297278 (95.38%)	1656752 (4.11%)	38640526 (95.89%)
T35_CC/CI_2	7098856696	94.07	47012296	44217714	94.05	42308884 (95.68%)	1756391 (4.15%)	40552493 (95.85%)
T35_CC/CI_3	7062614884	94.17	46772284	43995676	94.06	42078312 (95.64%)	1746320 (4.15%)	40331992 (95.85%)
T35_CC/CH_1	6176573460	94.65	40904460	38533192	94.2	37349306 (96.93%)	1525857 (4.09%)	35823449 (95.91%)
T35_CC/CH_2	6030465860	94.15	39936860	37601856	94.15	36346110 (96.66%)	1470094 (4.04%)	34876016 (95.96%)
T35_CC/CH_3	6155812168	94.55	40766968	38391706	94.17	37188678 (96.87%)	1497512 (4.03%)	35691166 (95.97%)
T35_CC/CC_1	6859803764	94.33	45429164	42748296	94.09	41260707 (96.52%)	1711390 (4.15%)	39549317 (95.85%)
T35_CC/CC_2	6369322242	94.33	42180942	39695190	94.1	38335874 (96.58%)	1590128 (4.15%)	36745746 (95.85%)
T35_CC/CC_3	6760453616	94.28	44771216	42141660	94.12	40654941 (96.47%)	1692721 (4.16%)	38962220 (95.84%)
T40_CC_1	7392391636	94.3	48956236	46041520	94.04	44408644 (96.45%)	1933763 (4.35%)	42474881 (95.65%)
T40_CC_2	6420521208	94.38	42520008	39975202	94.01	38524356 (96.37%)	1644622 (4.27%)	36879734 (95.73%)
T40_CC_3	6865805712	94.52	45468912	42766264	94.05	41283597 (96.53%)	1773460 (4.30%)	39510137 (95.70%)
T40_CC/CI_1	6595254180	94.32	43677180	41037264	93.95	39583638 (96.46%)	1675466 (4.23%)	37908172 (95.77%)
T40_CC/CI_2	6703192302	94.02	44392002	41712926	93.96	40265517 (96.53%)	1703511 (4.23%)	38562006 (95.77%)
T40_CC/CI_3	6430248628	94.34	42584428	39968070	93.85	38636727 (96.67%)	1646776 (4.26%)	36989951 (95.74%)
T40_CC/CH_1	6856319590	94.72	45406090	42710654	94.06	41371433 (96.86%)	1835004 (4.44%)	39536429 (95.56%)
T40_CC/CH_2	6616297842	94.61	43816542	41177460	93.97	40034127 (97.22%)	1756782 (4.39%)	38277345 (95.61%)
T40_CC/CH_3	7088295756	94.48	46942356	44137010	94.02	42695970 (96.74%)	1883588 (4.41%)	40812382 (95.59%)
T40_CC/CC_1	6269858542	94.37	41522242	38989250	93.89	37640859 (96.54%)	1619683 (4.30%)	36021176 (95.70%)
T40_CC/CC_2	6786652720	94.33	44944720	42188258	93.86	40767633 (96.63%)	1787323 (4.38%)	38980310 (95.62%)
T40_CC/CC_3	6562509830	94.35	43460330	40783520	93.84	39434597 (96.69%)	1731829 (4.39%)	37702768 (95.61%)

## Sheet: Table S3
Table S3. the top transcription factor families with the most differentially expressed genes in four grafted Carya cathayensis comparisons under 40℃ heat stress. 25 and 40 indicated grafted plants treated with 25℃ and 40℃ for 4 days, respectively. CC: non-grafted Carya cathayensis, CC/CC: self-grafted Carya cathayensis, CC/CH: Carya cathayensis grafted onto Carya hunanensis. CC/CI: Carya cathayen…
	40-CC vs 25-CC				40-CC/CC vs 25-CC/CC				40-CC/CH vs 25-CC/CH				40-CC/CI vs 25-CC/CI
Family	Up	Down	Total		Up	Down	Total		Up	Down	Total		Up	Down	Total
ERF	47	29	76		82	67	149		73	96	169		60	90	150
bHLH	30	44	74		67	66	133		67	95	162		68	71	139
MYB_related	27	42	69		56	64	120		59	68	127		50	88	138
NAC	39	22	61		79	38	117		77	62	139		64	71	135
MYB	33	18	51		46	26	72		40	43	83		38	47	85
C2H2	27	21	48		42	40	82		29	49	78		31	54	85
WRKY	24	15	39		23	34	57		29	49	78		29	43	72
HSF	17	13	30		25	18	43		22	19	41		27	23	50

## Sheet: Table S4
table s4. Details of the top 10 enriched GO terms of the three GO categories. 25, 35 and 40 indicated grafted plants treated with 25℃, 35℃ and 40℃ for 4 days, respectively. CC: non-grafted Carya cathayensis, CC/CC: self-grafted Carya cathayensis, CC/CH: Carya cathayensis grafted onto Carya hunanensis. CC/CI: Carya cathayensis grafted onto Carya illinoinensis. BP: biological process; CC: component…
	Category	GO.ID	Term	Up	Down	DEG	Total	Pvalue	FDR	Up_Gene	Down_Gene
35-CC VS 25-CC	BP	GO:0009414	response to water deprivation	14	13	27	549	1.9483e-05	0.00644606	CCA0559S0097(CCA0559S0097),CCA0659S0156(CCA0659S0156),CCA0765S0062(CCA0765S0062),CCA0838S0058(CCA0838S0058),CCA0839S0083(CCA0839S0083),CCA0874S0013(CCA0874S0013),CCA0898S0057(CCA0898S0057),CCA1330S0002(CCA1330S0002),CCA1498S0003(CCA1498S0003),CCA1498S0004(CCA1498S0004),CCA1551S0002(CCA1551S0002),CCA1551S0003(CCA1551S0003),CCA1551S0004(CCA1551S0004),CCA1564S0007(CCA1564S0007)	CCA0014S0006(CCA0014S0006),CCA0565S0082(CCA0565S0082),CCA0678S0013(CCA0678S0013),CCA0678S0073(CCA0678S0073),CCA0747S0058(CCA0747S0058),CCA0859S0013(CCA0859S0013),CCA0929S0001(CCA0929S0001),CCA1123S0102(CCA1123S0102),CCA1250S0028(CCA1250S0028),CCA1257S0067(CCA1257S0067),CCA1261S0016(CCA1261S0016),CCA1453S0059(CCA1453S0059),CCA1654S0025(CCA1654S0025)
	BP	GO:0009415	response to water	14	13	27	554	2.28547e-05	0.00644606	CCA0559S0097(CCA0559S0097),CCA0659S0156(CCA0659S0156),CCA0765S0062(CCA0765S0062),CCA0838S0058(CCA0838S0058),CCA0839S0083(CCA0839S0083),CCA0874S0013(CCA0874S0013),CCA0898S0057(CCA0898S0057),CCA1330S0002(CCA1330S0002),CCA1498S0003(CCA1498S0003),CCA1498S0004(CCA1498S0004),CCA1551S0002(CCA1551S0002),CCA1551S0003(CCA1551S0003),CCA1551S0004(CCA1551S0004),CCA1564S0007(CCA1564S0007)	CCA0014S0006(CCA0014S0006),CCA0565S0082(CCA0565S0082),CCA0678S0013(CCA0678S0013),CCA0678S0073(CCA0678S0073),CCA0747S0058(CCA0747S0058),CCA0859S0013(CCA0859S0013),CCA0929S0001(CCA0929S0001),CCA1123S0102(CCA1123S0102),CCA1250S0028(CCA1250S0028),CCA1257S0067(CCA1257S0067),CCA1261S0016(CCA1261S0016),CCA1453S0059(CCA1453S0059),CCA1654S0025(CCA1654S0025)
	BP	GO:0031000	response to caffeine	0	3	3	4	3.2289e-05	0.00644606	-	CCA0674S0150(CCA0674S0150),CCA0674S0151(CCA0674S0151),CCA1079S0032(CCA1079S0032)
	BP	GO:0036270	response to diuretic	0	3	3	4	3.2289e-05	0.00644606	-	CCA0674S0150(CCA0674S0150),CCA0674S0151(CCA0674S0151),CCA1079S0032(CCA1079S0032)
	BP	GO:0043279	response to alkaloid	0	3	3	4	3.2289e-05	0.00644606	-	CCA0674S0150(CCA0674S0150),CCA0674S0151(CCA0674S0151),CCA1079S0032(CCA1079S0032)
	BP	GO:0071312	cellular response to alkaloid	0	3	3	4	3.2289e-05	0.00644606	-	CCA0674S0150(CCA0674S0150),CCA0674S0151(CCA0674S0151),CCA1079S0032(CCA1079S0032)
	BP	GO:0071313	cellular response to caffeine	0	3	3	4	3.2289e-05	0.00644606	-	CCA0674S0150(CCA0674S0150),CCA0674S0151(CCA0674S0151),CCA1079S0032(CCA1079S0032)
	BP	GO:0071415	cellular response to purine-containing compound	0	3	3	4	3.2289e-05	0.00644606	-	CCA0674S0150(CCA0674S0150),CCA0674S0151(CCA0674S0151),CCA1079S0032(CCA1079S0032)
	BP	GO:1901181	negative regulation of cellular response to caffeine	0	3	3	4	3.2289e-05	0.00644606	-	CCA0674S0150(CCA0674S0150),CCA0674S0151(CCA0674S0151),CCA1079S0032(CCA1079S0032)
	BP	GO:2001024	negative regulation of response to drug	0	3	3	4	3.2289e-05	0.00644606	-	CCA0674S0150(CCA0674S0150),CCA0674S0151(CCA0674S0151),CCA1079S0032(CCA1079S0032)
	MF	GO:0016209	antioxidant activity	7	3	10	125	0.00030311	0.0425238	CCA0576S0171(CCA0576S0171),CCA0627S0059(CCA0627S0059),CCA0765S0062(CCA0765S0062),CCA0799S0089(CCA0799S0089),CCA0839S0083(CCA0839S0083),CCA0935S0073(CCA0935S0073),CCA1456S0016(CCA1456S0016)	CCA0500S0357(CCA0500S0357),CCA0782S0091(CCA0782S0091),CCA0859S0103(CCA0859S0103)
	MF	GO:0016668	oxidoreductase activity, acting on a sulfur group of donors, NAD(P) as acceptor	6	0	6	47	0.000425709	0.0425238	CCA0576S0171(CCA0576S0171),CCA0627S0059(CCA0627S0059),CCA0765S0062(CCA0765S0062),CCA0839S0083(CCA0839S0083),CCA1456S0016(CCA1456S0016),CCA1742S0016(CCA1742S0016)	-
	MF	GO:0003850	2-deoxyglucose-6-phosphatase activity	0	2	2	2	0.000440605	0.0425238	-	CCA0565S0107(CCA0565S0107),CCA1060S0023(CCA1060S0023)
	MF	GO:0004346	glucose-6-phosphatase activity	0	2	2	2	0.000440605	0.0425238	-	CCA0565S0107(CCA0565S0107),CCA1060S0023(CCA1060S0023)
	MF	GO:0050309	sugar-terminal-phosphatase activity	0	2	2	2	0.000440605	0.0425238	-	CCA0565S0107(CCA0565S0107),CCA1060S0023(CCA1060S0023)
	MF	GO:0016651	oxidoreductase activity, acting on NAD(P)H	8	1	9	108	0.000447619	0.0425238	CCA0533S0181(CCA0533S0181),CCA0576S0171(CCA0576S0171),CCA0627S0059(CCA0627S0059),CCA0679S0038(CCA0679S0038),CCA0765S0062(CCA0765S0062),CCA0839S0083(CCA0839S0083),CCA1456S0016(CCA1456S0016),CCA1742S0016(CCA1742S0016)	CCA0628S0075(CCA0628S0075)
	MF	GO:0015078	proton transmembrane transporter activity	2	7	9	118	0.000853113	0.0694677	CCA0838S0058(CCA0838S0058),CCA1605S0006(CCA1605S0006)	CCA0500S0229(CCA0500S0229),CCA0526S0185(CCA0526S0185),CCA0547S0001(CCA0547S0001),CCA0549S0135(CCA0549S0135),CCA0656S0024(CCA0656S0024),CCA1066S0003(CCA1066S0003),CCA1123S0102(CCA1123S0102)
	MF	GO:0015295	solute:proton symporter activity	1	5	6	57	0.00120762	0.0860432	CCA1605S0006(CCA1605S0006)	CCA0526S0185(CCA0526S0185),CCA0547S0001(CCA0547S0001),CCA0549S0135(CCA0549S0135),CCA0656S0024(CCA0656S0024),CCA1123S0102(CCA1123S0102)
	MF	GO:0019203	carbohydrate phosphatase activity	1	3	4	28	0.00263028	0.166584	CCA0656S0038(CCA0656S0038)	CCA0565S0107(CCA0565S0107),CCA1060S0023(CCA1060S0023),CCA1217S0020(CCA1217S0020)
	MF	GO:0015294	solute:cation symporter activity	1	5	6	69	0.00323627	0.180258	CCA1605S0006(CCA1605S0006)	CCA0526S0185(CCA0526S0185),CCA0547S0001(CCA0547S0001),CCA0549S0135(CCA0549S0135),CCA0656S0024(CCA0656S0024),CCA1123S0102(CCA1123S0102)
	CC	GO:0009526	plastid envelope	19	7	26	664	0.00146459	0.289755	CCA0505S0242(CCA0505S0242),CCA0529S0104(CCA0529S0104),CCA0546S0166(CCA0546S0166),CCA0576S0171(CCA0576S0171),CCA0679S0038(CCA0679S0038),CCA0737S0024(CCA0737S0024),CCA0765S0062(CCA0765S0062),CCA0838S0058(CCA0838S0058),CCA0839S0083(CCA0839S0083),CCA0851S0070(CCA0851S0070),CCA0874S0013(CCA0874S0013),CCA0904S0063(CCA0904S0063),CCA0904S0205(CCA0904S0205),CCA1015S0047(CCA1015S0047),CCA1094S0031(CCA1094S…	CCA0014S0006(CCA0014S0006),CCA0526S0326(CCA0526S0326),CCA0591S0071(CCA0591S0071),CCA0748S0081(CCA0748S0081),CCA0782S0120(CCA0782S0120),CCA1199S0021(CCA1199S0021),CCA1594S0004(CCA1594S0004)
	CC	GO:0032838	plasma membrane bounded cell projection cytoplasm	2	1	3	13	0.00217194	0.289755	CCA0514S0251(CCA0514S0251),CCA0539S0178(CCA0539S0178)	CCA0522S0231(CCA0522S0231)
	CC	GO:0009941	chloroplast envelope	18	6	24	636	0.00355152	0.289755	CCA0529S0104(CCA0529S0104),CCA0546S0166(CCA0546S0166),CCA0576S0171(CCA0576S0171),CCA0679S0038(CCA0679S0038),CCA0737S0024(CCA0737S0024),CCA0765S0062(CCA0765S0062),CCA0838S0058(CCA0838S0058),CCA0839S0083(CCA0839S0083),CCA0851S0070(CCA0851S0070),CCA0874S0013(CCA0874S0013),CCA0904S0063(CCA0904S0063),CCA0904S0205(CCA0904S0205),CCA1015S0047(CCA1015S0047),CCA1094S0031(CCA1094S0031),CCA1095S0049(CCA1095S…	CCA0014S0006(CCA0014S0006),CCA0526S0326(CCA0526S0326),CCA0591S0071(CCA0591S0071),CCA0782S0120(CCA0782S0120),CCA1199S0021(CCA1199S0021),CCA1594S0004(CCA1594S0004)
	CC	GO:0009534	chloroplast thylakoid	14	3	17	404	0.00471334	0.289755	CCA0526S0249(CCA0526S0249),CCA0546S0166(CCA0546S0166),CCA0555S0062(CCA0555S0062),CCA0576S0171(CCA0576S0171),CCA0627S0061(CCA0627S0061),CCA0679S0038(CCA0679S0038),CCA0828S0043(CCA0828S0043),CCA0851S0070(CCA0851S0070),CCA0904S0063(CCA0904S0063),CCA0904S0205(CCA0904S0205),CCA0982S0053(CCA0982S0053),CCA1015S0047(CCA1015S0047),CCA1094S0031(CCA1094S0031),CCA1250S0080(CCA1250S0080)	CCA0591S0071(CCA0591S0071),CCA0779S0157(CCA0779S0157),CCA0857S0017(CCA0857S0017)
	CC	GO:0031976	plastid thylakoid	14	3	17	408	0.00519274	0.289755	CCA0526S0249(CCA0526S0249),CCA0546S0166(CCA0546S0166),CCA0555S0062(CCA0555S0062),CCA0576S0171(CCA0576S0171),CCA0627S0061(CCA0627S0061),CCA0679S0038(CCA0679S0038),CCA0828S0043(CCA0828S0043),CCA0851S0070(CCA0851S0070),CCA0904S0063(CCA0904S0063),CCA0904S0205(CCA0904S0205),CCA0982S0053(CCA0982S0053),CCA1015S0047(CCA1015S0047),CCA1094S0031(CCA1094S0031),CCA1250S0080(CCA1250S0080)	CCA0591S0071(CCA0591S0071),CCA0779S0157(CCA0779S0157),CCA0857S0017(CCA0857S0017)
	CC	GO:0009579	thylakoid	16	3	19	497	0.00794637	0.315247	CCA0526S0249(CCA0526S0249),CCA0546S0166(CCA0546S0166),CCA0555S0062(CCA0555S0062),CCA0576S0171(CCA0576S0171),CCA0627S0061(CCA0627S0061),CCA0633S0052(CCA0633S0052),CCA0679S0038(CCA0679S0038),CCA0828S0043(CCA0828S0043),CCA0851S0070(CCA0851S0070),CCA0897S0064(CCA0897S0064),CCA0904S0063(CCA0904S0063),CCA0904S0205(CCA0904S0205),CCA0982S0053(CCA0982S0053),CCA1015S0047(CCA1015S0047),CCA1094S0031(CCA1094S…	CCA0591S0071(CCA0591S0071),CCA0779S0157(CCA0779S0157),CCA0857S0017(CCA0857S0017)
	CC	GO:0009570	chloroplast stroma	17	9	26	774	0.0107953	0.315247	CCA0529S0104(CCA0529S0104),CCA0546S0166(CCA0546S0166),CCA0555S0062(CCA0555S0062),CCA0576S0171(CCA0576S0171),CCA0589S0067(CCA0589S0067),CCA0627S0059(CCA0627S0059),CCA0737S0024(CCA0737S0024),CCA0765S0062(CCA0765S0062),CCA0828S0043(CCA0828S0043),CCA0839S0083(CCA0839S0083),CCA0848S0058(CCA0848S0058),CCA0897S0064(CCA0897S0064),CCA0904S0063(CCA0904S0063),CCA1015S0047(CCA1015S0047),CCA1094S0031(CCA1094S…	CCA0014S0006(CCA0014S0006),CCA0555S0024(CCA0555S0024),CCA0665S0027(CCA0665S0027),CCA0849S0030(CCA0849S0030),CCA0857S0017(CCA0857S0017),CCA0897S0151(CCA0897S0151),CCA1025S0010(CCA1025S0010),CCA1063S0008(CCA1063S0008),CCA1199S0021(CCA1199S0021)
	CC	GO:0009532	plastid stroma	17	9	26	782	0.0121984	0.315247	CCA0529S0104(CCA0529S0104),CCA0546S0166(CCA0546S0166),CCA0555S0062(CCA0555S0062),CCA0576S0171(CCA0576S0171),CCA0589S0067(CCA0589S0067),CCA0627S0059(CCA0627S0059),CCA0737S0024(CCA0737S0024),CCA0765S0062(CCA0765S0062),CCA0828S0043(CCA0828S0043),CCA0839S0083(CCA0839S0083),CCA0848S0058(CCA0848S0058),CCA0897S0064(CCA0897S0064),CCA0904S0063(CCA0904S0063),CCA1015S0047(CCA1015S0047),CCA1094S0031(CCA1094S…	CCA0014S0006(CCA0014S0006),CCA0555S0024(CCA0555S0024),CCA0665S0027(CCA0665S0027),CCA0849S0030(CCA0849S0030),CCA0857S0017(CCA0857S0017),CCA0897S0151(CCA0897S0151),CCA1025S0010(CCA1025S0010),CCA1063S0008(CCA1063S0008),CCA1199S0021(CCA1199S0021)
	CC	GO:0009507	chloroplast	36	26	62	2283	0.0142411	0.315247	CCA0526S0249(CCA0526S0249),CCA0529S0104(CCA0529S0104),CCA0546S0166(CCA0546S0166),CCA0555S0062(CCA0555S0062),CCA0576S0171(CCA0576S0171),CCA0589S0067(CCA0589S0067),CCA0627S0059(CCA0627S0059),CCA0627S0061(CCA0627S0061),CCA0656S0038(CCA0656S0038),CCA0656S0058(CCA0656S0058),CCA0679S0038(CCA0679S0038),CCA0694S0081(CCA0694S0081),CCA0737S0024(CCA0737S0024),CCA0765S0062(CCA0765S0062),CCA0828S0043(CCA0828S…	CCA0014S0006(CCA0014S0006),CCA0095S0005(CCA0095S0005),CCA0500S0229(CCA0500S0229),CCA0526S0326(CCA0526S0326),CCA0555S0024(CCA0555S0024),CCA0566S0172(CCA0566S0172),CCA0591S0071(CCA0591S0071),CCA0665S0027(CCA0665S0027),CCA0678S0129(CCA0678S0129),CCA0747S0058(CCA0747S0058),CCA0748S0081(CCA0748S0081),CCA0779S0156(CCA0779S0156),CCA0779S0157(CCA0779S0157),CCA0782S0091(CCA0782S0091),CCA0782S0120(CCA0782S…
	CC	GO:0009536	plastid	37	27	64	2373	0.0146629	0.315247	CCA0505S0242(CCA0505S0242),CCA0526S0249(CCA0526S0249),CCA0529S0104(CCA0529S0104),CCA0546S0166(CCA0546S0166),CCA0555S0062(CCA0555S0062),CCA0576S0171(CCA0576S0171),CCA0589S0067(CCA0589S0067),CCA0627S0059(CCA0627S0059),CCA0627S0061(CCA0627S0061),CCA0656S0038(CCA0656S0038),CCA0656S0058(CCA0656S0058),CCA0679S0038(CCA0679S0038),CCA0694S0081(CCA0694S0081),CCA0737S0024(CCA0737S0024),CCA0765S0062(CCA0765S…	CCA0014S0006(CCA0014S0006),CCA0095S0005(CCA0095S0005),CCA0500S0229(CCA0500S0229),CCA0526S0326(CCA0526S0326),CCA0555S0024(CCA0555S0024),CCA0566S0172(CCA0566S0172),CCA0591S0071(CCA0591S0071),CCA0665S0027(CCA0665S0027),CCA0678S0129(CCA0678S0129),CCA0747S0058(CCA0747S0058),CCA0748S0081(CCA0748S0081),CCA0779S0156(CCA0779S0156),CCA0779S0157(CCA0779S0157),CCA0782S0091(CCA0782S0091),CCA0782S0120(CCA0782S…
40-CC VS 25-CC	BP	GO:0015979	photosynthesis	5	50	55	164	3.8026e-14	1.60508e-10	CCA0565S0031(CCA0565S0031),CCA0700S0061(CCA0700S0061),CCA0816S0025(CCA0816S0025),CCA0849S0019(CCA0849S0019),CCA1407S0014(CCA1407S0014)	CCA0095S0005(CCA0095S0005),CCA0383S0001(CCA0383S0001),CCA0502S0148(CCA0502S0148),CCA0513S0030(CCA0513S0030),CCA0546S0042(CCA0546S0042),CCA0552S0280(CCA0552S0280),CCA0563S0026(CCA0563S0026),CCA0573S0037(CCA0573S0037),CCA0573S0199(CCA0573S0199),CCA0573S0203(CCA0573S0203),CCA0576S0057(CCA0576S0057),CCA0597S0020(CCA0597S0020),CCA0607S0037(CCA0607S0037),CCA0616S0171(CCA0616S0171),CCA0628S0005(CCA0628S…
	BP	GO:0019684	photosynthesis, light reaction	2	42	44	116	9.90599e-14	2.09066e-10	CCA0816S0025(CCA0816S0025),CCA0849S0019(CCA0849S0019)	CCA0383S0001(CCA0383S0001),CCA0502S0148(CCA0502S0148),CCA0513S0030(CCA0513S0030),CCA0546S0042(CCA0546S0042),CCA0552S0280(CCA0552S0280),CCA0573S0037(CCA0573S0037),CCA0573S0199(CCA0573S0199),CCA0573S0203(CCA0573S0203),CCA0576S0057(CCA0576S0057),CCA0597S0020(CCA0597S0020),CCA0607S0037(CCA0607S0037),CCA0616S0171(CCA0616S0171),CCA0628S0005(CCA0628S0005),CCA0632S0032(CCA0632S0032),CCA0634S0029(CCA0634S…
	BP	GO:0009767	photosynthetic electron transport chain	2	22	24	51	2.10148e-10	2.73366e-07	CCA0816S0025(CCA0816S0025),CCA0849S0019(CCA0849S0019)	CCA0383S0001(CCA0383S0001),CCA0546S0042(CCA0546S0042),CCA0552S0280(CCA0552S0280),CCA0573S0037(CCA0573S0037),CCA0573S0199(CCA0573S0199),CCA0573S0203(CCA0573S0203),CCA0576S0057(CCA0576S0057),CCA0597S0020(CCA0597S0020),CCA0607S0037(CCA0607S0037),CCA0628S0005(CCA0628S0005),CCA0634S0029(CCA0634S0029),CCA0688S0046(CCA0688S0046),CCA0718S0017(CCA0718S0017),CCA0784S0139(CCA0784S0139),CCA0806S0139(CCA0806S…
	BP	GO:0009408	response to heat	54	11	65	256	2.59053e-10	2.73366e-07	CCA0303S0004(CCA0303S0004),CCA0500S0188(CCA0500S0188),CCA0507S0049(CCA0507S0049),CCA0513S0286(CCA0513S0286),CCA0522S0030(CCA0522S0030),CCA0522S0179(CCA0522S0179),CCA0524S0065(CCA0524S0065),CCA0524S0201(CCA0524S0201),CCA0526S0001(CCA0526S0001),CCA0526S0253(CCA0526S0253),CCA0533S0076(CCA0533S0076),CCA0551S0002(CCA0551S0002),CCA0605S0089(CCA0605S0089),CCA0623S0078(CCA0623S0078),CCA0642S0052(CCA0642S…	CCA0001S0025(CCA0001S0025),CCA0014S0006(CCA0014S0006),CCA0546S0304(CCA0546S0304),CCA0552S0159(CCA0552S0159),CCA0605S0027(CCA0605S0027),CCA0626S0001(CCA0626S0001),CCA0709S0055(CCA0709S0055),CCA0709S0056(CCA0709S0056),CCA0852S0086(CCA0852S0086),CCA0852S0087(CCA0852S0087),CCA1013S0044(CCA1013S0044)
	BP	GO:0009451	RNA modification	108	9	117	598	2.03742e-09	1.71999e-06	CCA0156S0006(CCA0156S0006),CCA0500S0097(CCA0500S0097),CCA0500S0098(CCA0500S0098),CCA0505S0332(CCA0505S0332),CCA0507S0208(CCA0507S0208),CCA0510S0146(CCA0510S0146),CCA0510S0173(CCA0510S0173),CCA0542S0151(CCA0542S0151),CCA0555S0110(CCA0555S0110),CCA0565S0059(CCA0565S0059),CCA0565S0103(CCA0565S0103),CCA0566S0025(CCA0566S0025),CCA0573S0204(CCA0573S0204),CCA0578S0137(CCA0578S0137),CCA0595S0102(CCA0595S…	CCA0535S0109(CCA0535S0109),CCA0566S0104(CCA0566S0104),CCA0573S0180(CCA0573S0180),CCA0589S0151(CCA0589S0151),CCA0698S0114(CCA0698S0114),CCA0779S0172(CCA0779S0172),CCA0803S0051(CCA0803S0051),CCA1199S0052(CCA1199S0052),CCA1388S0017(CCA1388S0017)
	BP	GO:0009628	response to abiotic stimulus	214	185	399	2708	2.49234e-09	1.75336e-06	CCA0052S0005(CCA0052S0005),CCA0183S0007(CCA0183S0007),CCA0303S0004(CCA0303S0004),CCA0500S0141(CCA0500S0141),CCA0500S0188(CCA0500S0188),CCA0500S0308(CCA0500S0308),CCA0507S0049(CCA0507S0049),CCA0513S0174(CCA0513S0174),CCA0513S0275(CCA0513S0275),CCA0513S0276(CCA0513S0276),CCA0513S0286(CCA0513S0286),CCA0513S0325(CCA0513S0325),CCA0514S0173(CCA0514S0173),CCA0514S0215(CCA0514S0215),CCA0514S0261(CCA0514S…	CCA0001S0025(CCA0001S0025),CCA0014S0006(CCA0014S0006),CCA0014S0040(CCA0014S0040),CCA0095S0005(CCA0095S0005),CCA0263S0001(CCA0263S0001),CCA0301S0001(CCA0301S0001),CCA0383S0001(CCA0383S0001),CCA0500S0252(CCA0500S0252),CCA0500S0357(CCA0500S0357),CCA0505S0039(CCA0505S0039),CCA0505S0131(CCA0505S0131),CCA0505S0267(CCA0505S0267),CCA0513S0030(CCA0513S0030),CCA0514S0023(CCA0514S0023),CCA0522S0055(CCA0522S…
	BP	GO:0006091	generation of precursor metabolites and energy	18	58	76	338	3.43192e-09	2.06945e-06	CCA0002S0004(CCA0002S0004),CCA0469S0001(CCA0469S0001),CCA0520S0128(CCA0520S0128),CCA0525S0209(CCA0525S0209),CCA0526S0253(CCA0526S0253),CCA0582S0099(CCA0582S0099),CCA0601S0056(CCA0601S0056),CCA0642S0128(CCA0642S0128),CCA0779S0090(CCA0779S0090),CCA0816S0025(CCA0816S0025),CCA0824S0090(CCA0824S0090),CCA0838S0099(CCA0838S0099),CCA0849S0019(CCA0849S0019),CCA0898S0003(CCA0898S0003),CCA0982S0004(CCA0982S…	CCA0383S0001(CCA0383S0001),CCA0502S0148(CCA0502S0148),CCA0513S0030(CCA0513S0030),CCA0513S0334(CCA0513S0334),CCA0546S0042(CCA0546S0042),CCA0552S0280(CCA0552S0280),CCA0563S0026(CCA0563S0026),CCA0568S0006(CCA0568S0006),CCA0573S0037(CCA0573S0037),CCA0573S0199(CCA0573S0199),CCA0573S0203(CCA0573S0203),CCA0576S0057(CCA0576S0057),CCA0589S0176(CCA0589S0176),CCA0597S0020(CCA0597S0020),CCA0607S0037(CCA0607S…
	BP	GO:0009266	response to temperature stimulus	95	47	142	777	4.44246e-09	2.34395e-06	CCA0303S0004(CCA0303S0004),CCA0500S0188(CCA0500S0188),CCA0507S0049(CCA0507S0049),CCA0513S0286(CCA0513S0286),CCA0522S0030(CCA0522S0030),CCA0522S0179(CCA0522S0179),CCA0524S0065(CCA0524S0065),CCA0524S0201(CCA0524S0201),CCA0525S0155(CCA0525S0155),CCA0526S0001(CCA0526S0001),CCA0526S0111(CCA0526S0111),CCA0526S0253(CCA0526S0253),CCA0533S0076(CCA0533S0076),CCA0533S0181(CCA0533S0181),CCA0551S0002(CCA0551S…	CCA0001S0025(CCA0001S0025),CCA0014S0006(CCA0014S0006),CCA0514S0023(CCA0514S0023),CCA0542S0018(CCA0542S0018),CCA0546S0304(CCA0546S0304),CCA0549S0149(CCA0549S0149),CCA0552S0159(CCA0552S0159),CCA0555S0125(CCA0555S0125),CCA0555S0252(CCA0555S0252),CCA0563S0026(CCA0563S0026),CCA0573S0037(CCA0573S0037),CCA0578S0078(CCA0578S0078),CCA0597S0020(CCA0597S0020),CCA0605S0027(CCA0605S0027),CCA0626S0001(CCA0626S…
	BP	GO:0009773	photosynthetic electron transport in photosystem I	1	11	12	16	5.42952e-09	2.54645e-06	CCA0849S0019(CCA0849S0019)	CCA0546S0042(CCA0546S0042),CCA0573S0037(CCA0573S0037),CCA0573S0199(CCA0573S0199),CCA0573S0203(CCA0573S0203),CCA0597S0020(CCA0597S0020),CCA0607S0037(CCA0607S0037),CCA0634S0029(CCA0634S0029),CCA0784S0139(CCA0784S0139),CCA0806S0139(CCA0806S0139),CCA1082S0010(CCA1082S0010),CCA1141S0002(CCA1141S0002)
	BP	GO:0090305	nucleic acid phosphodiester bond hydrolysis	113	13	126	688	3.05675e-08	1.29025e-05	CCA0052S0005(CCA0052S0005),CCA0156S0006(CCA0156S0006),CCA0500S0097(CCA0500S0097),CCA0500S0098(CCA0500S0098),CCA0505S0332(CCA0505S0332),CCA0510S0146(CCA0510S0146),CCA0542S0151(CCA0542S0151),CCA0555S0110(CCA0555S0110),CCA0565S0059(CCA0565S0059),CCA0565S0103(CCA0565S0103),CCA0566S0025(CCA0566S0025),CCA0573S0204(CCA0573S0204),CCA0578S0137(CCA0578S0137),CCA0595S0102(CCA0595S0102),CCA0595S0104(CCA0595S…	CCA0529S0087(CCA0529S0087),CCA0566S0104(CCA0566S0104),CCA0573S0025(CCA0573S0025),CCA0573S0180(CCA0573S0180),CCA0698S0114(CCA0698S0114),CCA0803S0029(CCA0803S0029),CCA0803S0051(CCA0803S0051),CCA0864S0018(CCA0864S0018),CCA0888S0020(CCA0888S0020),CCA1045S0032(CCA1045S0032),CCA1111S0004(CCA1111S0004),CCA1273S0061(CCA1273S0061),CCA1357S0005(CCA1357S0005)
	MF	GO:0004519	endonuclease activity	105	7	112	528	8.08793e-11	1.0393e-07	CCA0052S0005(CCA0052S0005),CCA0156S0006(CCA0156S0006),CCA0500S0097(CCA0500S0097),CCA0500S0098(CCA0500S0098),CCA0505S0332(CCA0505S0332),CCA0510S0146(CCA0510S0146),CCA0542S0151(CCA0542S0151),CCA0555S0110(CCA0555S0110),CCA0565S0059(CCA0565S0059),CCA0565S0103(CCA0565S0103),CCA0566S0025(CCA0566S0025),CCA0573S0204(CCA0573S0204),CCA0578S0137(CCA0578S0137),CCA0595S0102(CCA0595S0102),CCA0595S0104(CCA0595S…	CCA0529S0087(CCA0529S0087),CCA0566S0104(CCA0566S0104),CCA0573S0180(CCA0573S0180),CCA0698S0114(CCA0698S0114),CCA0803S0051(CCA0803S0051),CCA1045S0032(CCA1045S0032),CCA1357S0005(CCA1357S0005)
	MF	GO:0004518	nuclease activity	110	11	121	612	1.43442e-09	9.21618e-07	CCA0052S0005(CCA0052S0005),CCA0156S0006(CCA0156S0006),CCA0500S0097(CCA0500S0097),CCA0500S0098(CCA0500S0098),CCA0505S0332(CCA0505S0332),CCA0510S0146(CCA0510S0146),CCA0542S0151(CCA0542S0151),CCA0555S0110(CCA0555S0110),CCA0565S0059(CCA0565S0059),CCA0565S0103(CCA0565S0103),CCA0566S0025(CCA0566S0025),CCA0573S0204(CCA0573S0204),CCA0578S0137(CCA0578S0137),CCA0595S0102(CCA0595S0102),CCA0595S0104(CCA0595S…	CCA0529S0087(CCA0529S0087),CCA0566S0104(CCA0566S0104),CCA0573S0025(CCA0573S0025),CCA0573S0180(CCA0573S0180),CCA0698S0114(CCA0698S0114),CCA0803S0051(CCA0803S0051),CCA0864S0018(CCA0864S0018),CCA0888S0020(CCA0888S0020),CCA1045S0032(CCA1045S0032),CCA1273S0061(CCA1273S0061),CCA1357S0005(CCA1357S0005)
	MF	GO:0016788	hydrolase activity, acting on ester bonds	144	40	184	1158	2.782e-06	0.0011244	CCA0052S0005(CCA0052S0005),CCA0156S0006(CCA0156S0006),CCA0500S0097(CCA0500S0097),CCA0500S0098(CCA0500S0098),CCA0500S0141(CCA0500S0141),CCA0505S0332(CCA0505S0332),CCA0507S0322(CCA0507S0322),CCA0510S0146(CCA0510S0146),CCA0513S0077(CCA0513S0077),CCA0520S0150(CCA0520S0150),CCA0542S0151(CCA0542S0151),CCA0549S0034(CCA0549S0034),CCA0555S0110(CCA0555S0110),CCA0565S0059(CCA0565S0059),CCA0565S0103(CCA0565S…	CCA0529S0087(CCA0529S0087),CCA0533S0010(CCA0533S0010),CCA0566S0104(CCA0566S0104),CCA0566S0172(CCA0566S0172),CCA0573S0025(CCA0573S0025),CCA0573S0180(CCA0573S0180),CCA0578S0084(CCA0578S0084),CCA0620S0042(CCA0620S0042),CCA0633S0092(CCA0633S0092),CCA0638S0029(CCA0638S0029),CCA0662S0016(CCA0662S0016),CCA0665S0027(CCA0665S0027),CCA0679S0039(CCA0679S0039),CCA0679S0044(CCA0679S0044),CCA0680S0070(CCA0680S…
	MF	GO:0008144	drug binding	36	33	69	345	3.50008e-06	0.0011244	CCA0108S0002(CCA0108S0002),CCA0500S0188(CCA0500S0188),CCA0510S0147(CCA0510S0147),CCA0514S0215(CCA0514S0215),CCA0525S0209(CCA0525S0209),CCA0526S0249(CCA0526S0249),CCA0551S0002(CCA0551S0002),CCA0573S0192(CCA0573S0192),CCA0633S0059(CCA0633S0059),CCA0646S0119(CCA0646S0119),CCA0656S0051(CCA0656S0051),CCA0680S0067(CCA0680S0067),CCA0718S0089(CCA0718S0089),CCA0728S0001(CCA0728S0001),CCA0754S0072(CCA0754S…	CCA0403S0009(CCA0403S0009),CCA0457S0001(CCA0457S0001),CCA0524S0106(CCA0524S0106),CCA0525S0186(CCA0525S0186),CCA0533S0235(CCA0533S0235),CCA0535S0053(CCA0535S0053),CCA0605S0023(CCA0605S0023),CCA0691S0053(CCA0691S0053),CCA0708S0020(CCA0708S0020),CCA0709S0055(CCA0709S0055),CCA0709S0056(CCA0709S0056),CCA0737S0027(CCA0737S0027),CCA0784S0104(CCA0784S0104),CCA0786S0046(CCA0786S0046),CCA0799S0012(CCA0799S…
	MF	GO:0016787	hydrolase activity	223	145	368	2619	9.75642e-06	0.0025074	CCA0052S0005(CCA0052S0005),CCA0156S0006(CCA0156S0006),CCA0295S0002(CCA0295S0002),CCA0500S0097(CCA0500S0097),CCA0500S0098(CCA0500S0098),CCA0500S0141(CCA0500S0141),CCA0505S0287(CCA0505S0287),CCA0505S0332(CCA0505S0332),CCA0507S0263(CCA0507S0263),CCA0507S0322(CCA0507S0322),CCA0510S0146(CCA0510S0146),CCA0513S0077(CCA0513S0077),CCA0520S0150(CCA0520S0150),CCA0525S0037(CCA0525S0037),CCA0526S0243(CCA0526S…	CCA0014S0006(CCA0014S0006),CCA0042S0003(CCA0042S0003),CCA0115S0002(CCA0115S0002),CCA0312S0001(CCA0312S0001),CCA0457S0001(CCA0457S0001),CCA0500S0041(CCA0500S0041),CCA0513S0318(CCA0513S0318),CCA0513S0358(CCA0513S0358),CCA0514S0023(CCA0514S0023),CCA0524S0106(CCA0524S0106),CCA0524S0295(CCA0524S0295),CCA0524S0296(CCA0524S0296),CCA0524S0298(CCA0524S0298),CCA0525S0006(CCA0525S0006),CCA0525S0186(CCA0525S…
	MF	GO:0003755	peptidyl-prolyl cis-trans isomerase activity	7	9	16	53	0.000223724	0.0471682	CCA0507S0237(CCA0507S0237),CCA0520S0249(CCA0520S0249),CCA0573S0192(CCA0573S0192),CCA0601S0048(CCA0601S0048),CCA0941S0013(CCA0941S0013),CCA1097S0070(CCA1097S0070),CCA1550S0023(CCA1550S0023)	CCA0573S0137(CCA0573S0137),CCA0709S0055(CCA0709S0055),CCA0709S0056(CCA0709S0056),CCA0784S0104(CCA0784S0104),CCA0892S0033(CCA0892S0033),CCA0961S0032(CCA0961S0032),CCA1184S0021(CCA1184S0021),CCA1236S0018(CCA1236S0018),CCA1552S0008(CCA1552S0008)
	MF	GO:0016859	cis-trans isomerase activity	8	9	17	59	0.000268683	0.0471682	CCA0507S0237(CCA0507S0237),CCA0520S0249(CCA0520S0249),CCA0573S0192(CCA0573S0192),CCA0601S0048(CCA0601S0048),CCA0627S0043(CCA0627S0043),CCA0941S0013(CCA0941S0013),CCA1097S0070(CCA1097S0070),CCA1550S0023(CCA1550S0023)	CCA0573S0137(CCA0573S0137),CCA0709S0055(CCA0709S0055),CCA0709S0056(CCA0709S0056),CCA0784S0104(CCA0784S0104),CCA0892S0033(CCA0892S0033),CCA0961S0032(CCA0961S0032),CCA1184S0021(CCA1184S0021),CCA1236S0018(CCA1236S0018),CCA1552S0008(CCA1552S0008)
	MF	GO:0019904	protein domain specific binding	3	19	22	87	0.000293654	0.0471682	CCA0576S0171(CCA0576S0171),CCA0700S0061(CCA0700S0061),CCA0898S0059(CCA0898S0059)	CCA0555S0081(CCA0555S0081),CCA0576S0111(CCA0576S0111),CCA0582S0114(CCA0582S0114),CCA0607S0037(CCA0607S0037),CCA0638S0204(CCA0638S0204),CCA0765S0059(CCA0765S0059),CCA0839S0088(CCA0839S0088),CCA0888S0024(CCA0888S0024),CCA0907S0053(CCA0907S0053),CCA0942S0078(CCA0942S0078),CCA1002S0005(CCA1002S0005),CCA1005S0040(CCA1005S0040),CCA1015S0047(CCA1015S0047),CCA1082S0010(CCA1082S0010),CCA1179S0019(CCA1179S…
	MF	GO:0005527	macrolide binding	2	6	8	18	0.000482871	0.0620489	CCA0941S0013(CCA0941S0013),CCA1097S0070(CCA1097S0070)	CCA0709S0055(CCA0709S0055),CCA0709S0056(CCA0709S0056),CCA0784S0104(CCA0784S0104),CCA0892S0033(CCA0892S0033),CCA1236S0018(CCA1236S0018),CCA1552S0008(CCA1552S0008)
	MF	GO:0005528	FK506 binding	2	6	8	18	0.000482871	0.0620489	CCA0941S0013(CCA0941S0013),CCA1097S0070(CCA1097S0070)	CCA0709S0055(CCA0709S0055),CCA0709S0056(CCA0709S0056),CCA0784S0104(CCA0784S0104),CCA0892S0033(CCA0892S0033),CCA1236S0018(CCA1236S0018),CCA1552S0008(CCA1552S0008)
	CC	GO:0009579	thylakoid	13	126	139	497	9.67404e-24	5.64964e-21	CCA0526S0249(CCA0526S0249),CCA0576S0028(CCA0576S0028),CCA0576S0171(CCA0576S0171),CCA0613S0040(CCA0613S0040),CCA0616S0014(CCA0616S0014),CCA0700S0061(CCA0700S0061),CCA0799S0076(CCA0799S0076),CCA0816S0025(CCA0816S0025),CCA0880S0001(CCA0880S0001),CCA1048S0004(CCA1048S0004),CCA1094S0044(CCA1094S0044),CCA1203S0018(CCA1203S0018),CCA1225S0023(CCA1225S0023)	CCA0001S0025(CCA0001S0025),CCA0373S0002(CCA0373S0002),CCA0383S0001(CCA0383S0001),CCA0457S0001(CCA0457S0001),CCA0500S0040(CCA0500S0040),CCA0502S0148(CCA0502S0148),CCA0513S0030(CCA0513S0030),CCA0520S0179(CCA0520S0179),CCA0524S0106(CCA0524S0106),CCA0525S0162(CCA0525S0162),CCA0542S0018(CCA0542S0018),CCA0542S0101(CCA0542S0101),CCA0546S0042(CCA0546S0042),CCA0546S0235(CCA0546S0235),CCA0546S0237(CCA0546S…
	CC	GO:0009507	chloroplast	109	302	411	2283	4.54361e-22	1.25828e-19	CCA0426S0001(CCA0426S0001),CCA0500S0152(CCA0500S0152),CCA0500S0188(CCA0500S0188),CCA0505S0332(CCA0505S0332),CCA0507S0049(CCA0507S0049),CCA0516S0020(CCA0516S0020),CCA0520S0019(CCA0520S0019),CCA0526S0249(CCA0526S0249),CCA0529S0104(CCA0529S0104),CCA0539S0016(CCA0539S0016),CCA0555S0134(CCA0555S0134),CCA0576S0028(CCA0576S0028),CCA0576S0148(CCA0576S0148),CCA0576S0171(CCA0576S0171),CCA0576S0229(CCA0576S…	CCA0014S0006(CCA0014S0006),CCA0014S0040(CCA0014S0040),CCA0082S0016(CCA0082S0016),CCA0095S0005(CCA0095S0005),CCA0095S0006(CCA0095S0006),CCA0176S0003(CCA0176S0003),CCA0253S0001(CCA0253S0001),CCA0373S0002(CCA0373S0002),CCA0383S0001(CCA0383S0001),CCA0403S0009(CCA0403S0009),CCA0457S0001(CCA0457S0001),CCA0500S0040(CCA0500S0040),CCA0500S0041(CCA0500S0041),CCA0502S0148(CCA0502S0148),CCA0505S0331(CCA0505S…
	CC	GO:0009536	plastid	114	309	423	2373	6.46377e-22	1.25828e-19	CCA0426S0001(CCA0426S0001),CCA0500S0152(CCA0500S0152),CCA0500S0188(CCA0500S0188),CCA0505S0332(CCA0505S0332),CCA0507S0049(CCA0507S0049),CCA0516S0020(CCA0516S0020),CCA0520S0019(CCA0520S0019),CCA0526S0249(CCA0526S0249),CCA0529S0104(CCA0529S0104),CCA0539S0016(CCA0539S0016),CCA0555S0134(CCA0555S0134),CCA0576S0028(CCA0576S0028),CCA0576S0148(CCA0576S0148),CCA0576S0171(CCA0576S0171),CCA0576S0229(CCA0576S…	CCA0014S0006(CCA0014S0006),CCA0014S0040(CCA0014S0040),CCA0082S0016(CCA0082S0016),CCA0095S0005(CCA0095S0005),CCA0095S0006(CCA0095S0006),CCA0176S0003(CCA0176S0003),CCA0253S0001(CCA0253S0001),CCA0373S0002(CCA0373S0002),CCA0383S0001(CCA0383S0001),CCA0403S0009(CCA0403S0009),CCA0457S0001(CCA0457S0001),CCA0500S0040(CCA0500S0040),CCA0500S0041(CCA0500S0041),CCA0502S0148(CCA0502S0148),CCA0505S0331(CCA0505S…
	CC	GO:0009534	chloroplast thylakoid	8	107	115	404	1.86154e-20	2.71785e-18	CCA0526S0249(CCA0526S0249),CCA0576S0028(CCA0576S0028),CCA0576S0171(CCA0576S0171),CCA0616S0014(CCA0616S0014),CCA0700S0061(CCA0700S0061),CCA0816S0025(CCA0816S0025),CCA0880S0001(CCA0880S0001),CCA1225S0023(CCA1225S0023)	CCA0373S0002(CCA0373S0002),CCA0383S0001(CCA0383S0001),CCA0457S0001(CCA0457S0001),CCA0500S0040(CCA0500S0040),CCA0502S0148(CCA0502S0148),CCA0513S0030(CCA0513S0030),CCA0524S0106(CCA0524S0106),CCA0525S0162(CCA0525S0162),CCA0542S0018(CCA0542S0018),CCA0542S0101(CCA0542S0101),CCA0546S0042(CCA0546S0042),CCA0546S0237(CCA0546S0237),CCA0546S0294(CCA0546S0294),CCA0552S0280(CCA0552S0280),CCA0559S0135(CCA0559S…
	CC	GO:0031976	plastid thylakoid	8	107	115	408	4.39326e-20	5.13132e-18	CCA0526S0249(CCA0526S0249),CCA0576S0028(CCA0576S0028),CCA0576S0171(CCA0576S0171),CCA0616S0014(CCA0616S0014),CCA0700S0061(CCA0700S0061),CCA0816S0025(CCA0816S0025),CCA0880S0001(CCA0880S0001),CCA1225S0023(CCA1225S0023)	CCA0373S0002(CCA0373S0002),CCA0383S0001(CCA0383S0001),CCA0457S0001(CCA0457S0001),CCA0500S0040(CCA0500S0040),CCA0502S0148(CCA0502S0148),CCA0513S0030(CCA0513S0030),CCA0524S0106(CCA0524S0106),CCA0525S0162(CCA0525S0162),CCA0542S0018(CCA0542S0018),CCA0542S0101(CCA0542S0101),CCA0546S0042(CCA0546S0042),CCA0546S0237(CCA0546S0237),CCA0546S0294(CCA0546S0294),CCA0552S0280(CCA0552S0280),CCA0559S0135(CCA0559S…
	CC	GO:0055035	plastid thylakoid membrane	6	91	97	317	8.34376e-20	8.12126e-18	CCA0576S0028(CCA0576S0028),CCA0576S0171(CCA0576S0171),CCA0700S0061(CCA0700S0061),CCA0816S0025(CCA0816S0025),CCA0880S0001(CCA0880S0001),CCA1225S0023(CCA1225S0023)	CCA0373S0002(CCA0373S0002),CCA0383S0001(CCA0383S0001),CCA0457S0001(CCA0457S0001),CCA0500S0040(CCA0500S0040),CCA0502S0148(CCA0502S0148),CCA0513S0030(CCA0513S0030),CCA0524S0106(CCA0524S0106),CCA0525S0162(CCA0525S0162),CCA0542S0101(CCA0542S0101),CCA0546S0042(CCA0546S0042),CCA0546S0237(CCA0546S0237),CCA0546S0294(CCA0546S0294),CCA0552S0280(CCA0552S0280),CCA0559S0135(CCA0559S0135),CCA0573S0037(CCA0573S…
	CC	GO:0009535	chloroplast thylakoid membrane	6	89	95	310	1.80567e-19	1.50645e-17	CCA0576S0028(CCA0576S0028),CCA0576S0171(CCA0576S0171),CCA0700S0061(CCA0700S0061),CCA0816S0025(CCA0816S0025),CCA0880S0001(CCA0880S0001),CCA1225S0023(CCA1225S0023)	CCA0373S0002(CCA0373S0002),CCA0383S0001(CCA0383S0001),CCA0457S0001(CCA0457S0001),CCA0500S0040(CCA0500S0040),CCA0502S0148(CCA0502S0148),CCA0513S0030(CCA0513S0030),CCA0524S0106(CCA0524S0106),CCA0525S0162(CCA0525S0162),CCA0542S0101(CCA0542S0101),CCA0546S0042(CCA0546S0042),CCA0546S0237(CCA0546S0237),CCA0546S0294(CCA0546S0294),CCA0552S0280(CCA0552S0280),CCA0559S0135(CCA0559S0135),CCA0573S0037(CCA0573S…
	CC	GO:0042651	thylakoid membrane	6	93	99	333	3.33181e-19	2.43222e-17	CCA0576S0028(CCA0576S0028),CCA0576S0171(CCA0576S0171),CCA0700S0061(CCA0700S0061),CCA0816S0025(CCA0816S0025),CCA0880S0001(CCA0880S0001),CCA1225S0023(CCA1225S0023)	CCA0373S0002(CCA0373S0002),CCA0383S0001(CCA0383S0001),CCA0457S0001(CCA0457S0001),CCA0500S0040(CCA0500S0040),CCA0502S0148(CCA0502S0148),CCA0513S0030(CCA0513S0030),CCA0524S0106(CCA0524S0106),CCA0525S0162(CCA0525S0162),CCA0542S0101(CCA0542S0101),CCA0546S0042(CCA0546S0042),CCA0546S0237(CCA0546S0237),CCA0546S0294(CCA0546S0294),CCA0552S0192(CCA0552S0192),CCA0552S0280(CCA0552S0280),CCA0559S0135(CCA0559S…
	CC	GO:0034357	photosynthetic membrane	6	93	99	334	4.20713e-19	2.72996e-17	CCA0576S0028(CCA0576S0028),CCA0576S0171(CCA0576S0171),CCA0700S0061(CCA0700S0061),CCA0816S0025(CCA0816S0025),CCA0880S0001(CCA0880S0001),CCA1225S0023(CCA1225S0023)	CCA0373S0002(CCA0373S0002),CCA0383S0001(CCA0383S0001),CCA0457S0001(CCA0457S0001),CCA0500S0040(CCA0500S0040),CCA0502S0148(CCA0502S0148),CCA0513S0030(CCA0513S0030),CCA0524S0106(CCA0524S0106),CCA0525S0162(CCA0525S0162),CCA0542S0101(CCA0542S0101),CCA0546S0042(CCA0546S0042),CCA0546S0237(CCA0546S0237),CCA0546S0294(CCA0546S0294),CCA0552S0192(CCA0552S0192),CCA0552S0280(CCA0552S0280),CCA0559S0135(CCA0559S…
	CC	GO:0009526	plastid envelope	34	109	143	664	1.40952e-13	8.23157e-12	CCA0426S0001(CCA0426S0001),CCA0500S0188(CCA0500S0188),CCA0507S0049(CCA0507S0049),CCA0529S0104(CCA0529S0104),CCA0576S0171(CCA0576S0171),CCA0601S0056(CCA0601S0056),CCA0616S0014(CCA0616S0014),CCA0638S0156(CCA0638S0156),CCA0659S0174(CCA0659S0174),CCA0688S0041(CCA0688S0041),CCA0698S0192(CCA0698S0192),CCA0698S0193(CCA0698S0193),CCA0709S0025(CCA0709S0025),CCA0779S0105(CCA0779S0105),CCA0789S0148(CCA0789S…	CCA0014S0006(CCA0014S0006),CCA0176S0003(CCA0176S0003),CCA0253S0001(CCA0253S0001),CCA0373S0002(CCA0373S0002),CCA0403S0009(CCA0403S0009),CCA0513S0030(CCA0513S0030),CCA0514S0023(CCA0514S0023),CCA0520S0179(CCA0520S0179),CCA0525S0006(CCA0525S0006),CCA0542S0018(CCA0542S0018),CCA0546S0111(CCA0546S0111),CCA0555S0070(CCA0555S0070),CCA0555S0125(CCA0555S0125),CCA0563S0026(CCA0563S0026),CCA0573S0037(CCA0573S…
35-CC/CH VS 25-CC/CH	BP	GO:0071554	cell wall organization or biogenesis	111	18	129	527	1.77777e-18	6.43551e-15	CCA0014S0026(CCA0014S0026),CCA0063S0009(CCA0063S0009),CCA0272S0001(CCA0272S0001),CCA0403S0004(CCA0403S0004),CCA0500S0322(CCA0500S0322),CCA0505S0307(CCA0505S0307),CCA0510S0161(CCA0510S0161),CCA0514S0253(CCA0514S0253),CCA0522S0153(CCA0522S0153),CCA0524S0010(CCA0524S0010),CCA0525S0093(CCA0525S0093),CCA0525S0095(CCA0525S0095),CCA0526S0119(CCA0526S0119),CCA0533S0072(CCA0533S0072),CCA0539S0070(CCA0539S…	CCA0488S0001(CCA0488S0001),CCA0510S0045(CCA0510S0045),CCA0510S0090(CCA0510S0090),CCA0513S0284(CCA0513S0284),CCA0566S0032(CCA0566S0032),CCA0566S0148(CCA0566S0148),CCA0598S0067(CCA0598S0067),CCA0607S0068(CCA0607S0068),CCA0679S0134(CCA0679S0134),CCA0806S0073(CCA0806S0073),CCA0839S0147(CCA0839S0147),CCA0892S0018(CCA0892S0018),CCA0949S0067(CCA0949S0067),CCA0949S0068(CCA0949S0068),CCA1013S0044(CCA1013S…
	BP	GO:0071669	plant-type cell wall organization or biogenesis	80	14	94	361	1.55303e-15	2.81099e-12	CCA0014S0026(CCA0014S0026),CCA0272S0001(CCA0272S0001),CCA0403S0004(CCA0403S0004),CCA0505S0307(CCA0505S0307),CCA0510S0161(CCA0510S0161),CCA0514S0253(CCA0514S0253),CCA0522S0153(CCA0522S0153),CCA0525S0093(CCA0525S0093),CCA0525S0095(CCA0525S0095),CCA0526S0119(CCA0526S0119),CCA0533S0072(CCA0533S0072),CCA0539S0070(CCA0539S0070),CCA0542S0051(CCA0542S0051),CCA0542S0100(CCA0542S0100),CCA0546S0068(CCA0546S…	CCA0488S0001(CCA0488S0001),CCA0510S0045(CCA0510S0045),CCA0510S0090(CCA0510S0090),CCA0513S0284(CCA0513S0284),CCA0566S0148(CCA0566S0148),CCA0598S0067(CCA0598S0067),CCA0607S0068(CCA0607S0068),CCA0679S0134(CCA0679S0134),CCA0806S0073(CCA0806S0073),CCA0839S0147(CCA0839S0147),CCA0949S0067(CCA0949S0067),CCA0949S0068(CCA0949S0068),CCA1034S0011(CCA1034S0011),CCA1268S0029(CCA1268S0029)
	BP	GO:0044264	cellular polysaccharide metabolic process	57	20	77	296	6.27261e-13	7.56895e-10	CCA0063S0009(CCA0063S0009),CCA0500S0129(CCA0500S0129),CCA0505S0307(CCA0505S0307),CCA0514S0253(CCA0514S0253),CCA0524S0010(CCA0524S0010),CCA0525S0093(CCA0525S0093),CCA0525S0095(CCA0525S0095),CCA0526S0119(CCA0526S0119),CCA0539S0070(CCA0539S0070),CCA0542S0051(CCA0542S0051),CCA0546S0068(CCA0546S0068),CCA0552S0110(CCA0552S0110),CCA0552S0277(CCA0552S0277),CCA0576S0221(CCA0576S0221),CCA0578S0076(CCA0578S…	CCA0488S0001(CCA0488S0001),CCA0510S0045(CCA0510S0045),CCA0510S0090(CCA0510S0090),CCA0524S0303(CCA0524S0303),CCA0546S0116(CCA0546S0116),CCA0555S0024(CCA0555S0024),CCA0565S0082(CCA0565S0082),CCA0597S0168(CCA0597S0168),CCA0597S0169(CCA0597S0169),CCA0597S0170(CCA0597S0170),CCA0601S0056(CCA0601S0056),CCA0607S0055(CCA0607S0055),CCA0709S0065(CCA0709S0065),CCA0806S0073(CCA0806S0073),CCA0836S0045(CCA0836S…
	BP	GO:0042546	cell wall biogenesis	63	11	74	282	1.11529e-12	1.00933e-09	CCA0272S0001(CCA0272S0001),CCA0403S0004(CCA0403S0004),CCA0505S0307(CCA0505S0307),CCA0510S0161(CCA0510S0161),CCA0514S0253(CCA0514S0253),CCA0524S0010(CCA0524S0010),CCA0525S0093(CCA0525S0093),CCA0525S0095(CCA0525S0095),CCA0526S0119(CCA0526S0119),CCA0533S0072(CCA0533S0072),CCA0539S0070(CCA0539S0070),CCA0542S0051(CCA0542S0051),CCA0546S0068(CCA0546S0068),CCA0552S0277(CCA0552S0277),CCA0563S0066(CCA0563S…	CCA0488S0001(CCA0488S0001),CCA0510S0045(CCA0510S0045),CCA0510S0090(CCA0510S0090),CCA0513S0284(CCA0513S0284),CCA0607S0068(CCA0607S0068),CCA0679S0134(CCA0679S0134),CCA0806S0073(CCA0806S0073),CCA0839S0147(CCA0839S0147),CCA0892S0018(CCA0892S0018),CCA0949S0067(CCA0949S0067),CCA0949S0068(CCA0949S0068)
	BP	GO:0005976	polysaccharide metabolic process	65	21	86	370	2.1039e-11	1.52322e-08	CCA0063S0009(CCA0063S0009),CCA0500S0129(CCA0500S0129),CCA0505S0307(CCA0505S0307),CCA0514S0253(CCA0514S0253),CCA0524S0010(CCA0524S0010),CCA0525S0093(CCA0525S0093),CCA0525S0095(CCA0525S0095),CCA0526S0119(CCA0526S0119),CCA0539S0070(CCA0539S0070),CCA0542S0051(CCA0542S0051),CCA0546S0068(CCA0546S0068),CCA0552S0110(CCA0552S0110),CCA0552S0277(CCA0552S0277),CCA0576S0221(CCA0576S0221),CCA0578S0076(CCA0578S…	CCA0488S0001(CCA0488S0001),CCA0510S0045(CCA0510S0045),CCA0510S0090(CCA0510S0090),CCA0524S0292(CCA0524S0292),CCA0524S0303(CCA0524S0303),CCA0546S0116(CCA0546S0116),CCA0555S0024(CCA0555S0024),CCA0565S0082(CCA0565S0082),CCA0597S0168(CCA0597S0168),CCA0597S0169(CCA0597S0169),CCA0597S0170(CCA0597S0170),CCA0601S0056(CCA0601S0056),CCA0607S0055(CCA0607S0055),CCA0709S0065(CCA0709S0065),CCA0806S0073(CCA0806S…
	BP	GO:0045491	xylan metabolic process	25	0	25	52	3.34395e-11	2.01751e-08	CCA0063S0009(CCA0063S0009),CCA0505S0307(CCA0505S0307),CCA0524S0010(CCA0524S0010),CCA0525S0093(CCA0525S0093),CCA0525S0095(CCA0525S0095),CCA0526S0119(CCA0526S0119),CCA0552S0277(CCA0552S0277),CCA0576S0221(CCA0576S0221),CCA0616S0166(CCA0616S0166),CCA0642S0162(CCA0642S0162),CCA0674S0139(CCA0674S0139),CCA0676S0049(CCA0676S0049),CCA0676S0071(CCA0676S0071),CCA0700S0009(CCA0700S0009),CCA0774S0051(CCA0774S…	-
	BP	GO:0044262	cellular carbohydrate metabolic process	66	30	96	438	4.89532e-11	2.24645e-08	CCA0063S0009(CCA0063S0009),CCA0500S0129(CCA0500S0129),CCA0505S0307(CCA0505S0307),CCA0514S0253(CCA0514S0253),CCA0524S0010(CCA0524S0010),CCA0525S0093(CCA0525S0093),CCA0525S0095(CCA0525S0095),CCA0526S0119(CCA0526S0119),CCA0539S0070(CCA0539S0070),CCA0542S0051(CCA0542S0051),CCA0546S0068(CCA0546S0068),CCA0549S0034(CCA0549S0034),CCA0552S0110(CCA0552S0110),CCA0552S0277(CCA0552S0277),CCA0565S0031(CCA0565S…	CCA0008S0001(CCA0008S0001),CCA0488S0001(CCA0488S0001),CCA0500S0102(CCA0500S0102),CCA0510S0045(CCA0510S0045),CCA0510S0090(CCA0510S0090),CCA0524S0303(CCA0524S0303),CCA0546S0116(CCA0546S0116),CCA0555S0024(CCA0555S0024),CCA0565S0082(CCA0565S0082),CCA0597S0168(CCA0597S0168),CCA0597S0169(CCA0597S0169),CCA0597S0170(CCA0597S0170),CCA0601S0056(CCA0601S0056),CCA0607S0055(CCA0607S0055),CCA0709S0065(CCA0709S…
	BP	GO:0034637	cellular carbohydrate biosynthetic process	44	18	62	234	4.96453e-11	2.24645e-08	CCA0500S0129(CCA0500S0129),CCA0505S0307(CCA0505S0307),CCA0514S0253(CCA0514S0253),CCA0524S0010(CCA0524S0010),CCA0525S0093(CCA0525S0093),CCA0525S0095(CCA0525S0095),CCA0526S0119(CCA0526S0119),CCA0539S0070(CCA0539S0070),CCA0542S0051(CCA0542S0051),CCA0546S0068(CCA0546S0068),CCA0549S0034(CCA0549S0034),CCA0552S0277(CCA0552S0277),CCA0576S0221(CCA0576S0221),CCA0578S0076(CCA0578S0076),CCA0589S0098(CCA0589S…	CCA0488S0001(CCA0488S0001),CCA0510S0045(CCA0510S0045),CCA0510S0090(CCA0510S0090),CCA0597S0168(CCA0597S0168),CCA0597S0169(CCA0597S0169),CCA0597S0170(CCA0597S0170),CCA0601S0056(CCA0601S0056),CCA0607S0055(CCA0607S0055),CCA0806S0073(CCA0806S0073),CCA0836S0045(CCA0836S0045),CCA0839S0147(CCA0839S0147),CCA0949S0049(CCA0949S0049),CCA0964S0063(CCA0964S0063),CCA0983S0059(CCA0983S0059),CCA0998S0012(CCA0998S…
	BP	GO:0010383	cell wall polysaccharide metabolic process	41	0	41	124	6.43505e-11	2.58832e-08	CCA0063S0009(CCA0063S0009),CCA0505S0307(CCA0505S0307),CCA0514S0253(CCA0514S0253),CCA0524S0010(CCA0524S0010),CCA0525S0093(CCA0525S0093),CCA0525S0095(CCA0525S0095),CCA0526S0119(CCA0526S0119),CCA0546S0068(CCA0546S0068),CCA0552S0110(CCA0552S0110),CCA0552S0277(CCA0552S0277),CCA0576S0221(CCA0576S0221),CCA0578S0076(CCA0578S0076),CCA0589S0098(CCA0589S0098),CCA0616S0166(CCA0616S0166),CCA0642S0162(CCA0642S…	-
	BP	GO:0009832	plant-type cell wall biogenesis	53	10	63	246	1.6266e-10	5.88828e-08	CCA0272S0001(CCA0272S0001),CCA0403S0004(CCA0403S0004),CCA0505S0307(CCA0505S0307),CCA0510S0161(CCA0510S0161),CCA0514S0253(CCA0514S0253),CCA0525S0093(CCA0525S0093),CCA0525S0095(CCA0525S0095),CCA0526S0119(CCA0526S0119),CCA0533S0072(CCA0533S0072),CCA0539S0070(CCA0539S0070),CCA0542S0051(CCA0542S0051),CCA0546S0068(CCA0546S0068),CCA0563S0066(CCA0563S0066),CCA0578S0076(CCA0578S0076),CCA0582S0120(CCA0582S…	CCA0488S0001(CCA0488S0001),CCA0510S0045(CCA0510S0045),CCA0510S0090(CCA0510S0090),CCA0513S0284(CCA0513S0284),CCA0607S0068(CCA0607S0068),CCA0679S0134(CCA0679S0134),CCA0806S0073(CCA0806S0073),CCA0839S0147(CCA0839S0147),CCA0949S0067(CCA0949S0067),CCA0949S0068(CCA0949S0068)
	MF	GO:0004553	hydrolase activity, hydrolyzing O-glycosyl compounds	60	17	77	270	1.0469e-14	1.19137e-11	CCA0063S0009(CCA0063S0009),CCA0086S0009(CCA0086S0009),CCA0507S0057(CCA0507S0057),CCA0522S0153(CCA0522S0153),CCA0525S0040(CCA0525S0040),CCA0526S0009(CCA0526S0009),CCA0559S0036(CCA0559S0036),CCA0566S0079(CCA0566S0079),CCA0582S0118(CCA0582S0118),CCA0587S0027(CCA0587S0027),CCA0589S0006(CCA0589S0006),CCA0601S0066(CCA0601S0066),CCA0613S0017(CCA0613S0017),CCA0627S0040(CCA0627S0040),CCA0642S0162(CCA0642S…	CCA0524S0106(CCA0524S0106),CCA0524S0292(CCA0524S0292),CCA0565S0082(CCA0565S0082),CCA0610S0037(CCA0610S0037),CCA0616S0127(CCA0616S0127),CCA0737S0066(CCA0737S0066),CCA0839S0100(CCA0839S0100),CCA0851S0185(CCA0851S0185),CCA0852S0073(CCA0852S0073),CCA0907S0096(CCA0907S0096),CCA1046S0126(CCA1046S0126),CCA1052S0070(CCA1052S0070),CCA1268S0029(CCA1268S0029),CCA1554S0001(CCA1554S0001),CCA1564S0017(CCA1564S…
	MF	GO:0016798	hydrolase activity, acting on glycosyl bonds	61	18	79	291	8.81584e-14	5.01621e-11	CCA0063S0009(CCA0063S0009),CCA0086S0009(CCA0086S0009),CCA0507S0057(CCA0507S0057),CCA0522S0153(CCA0522S0153),CCA0525S0040(CCA0525S0040),CCA0526S0009(CCA0526S0009),CCA0559S0036(CCA0559S0036),CCA0566S0079(CCA0566S0079),CCA0582S0118(CCA0582S0118),CCA0587S0027(CCA0587S0027),CCA0589S0006(CCA0589S0006),CCA0601S0066(CCA0601S0066),CCA0613S0017(CCA0613S0017),CCA0627S0040(CCA0627S0040),CCA0642S0162(CCA0642S…	CCA0524S0106(CCA0524S0106),CCA0524S0292(CCA0524S0292),CCA0565S0082(CCA0565S0082),CCA0610S0037(CCA0610S0037),CCA0616S0127(CCA0616S0127),CCA0627S0020(CCA0627S0020),CCA0737S0066(CCA0737S0066),CCA0839S0100(CCA0839S0100),CCA0851S0185(CCA0851S0185),CCA0852S0073(CCA0852S0073),CCA0907S0096(CCA0907S0096),CCA1046S0126(CCA1046S0126),CCA1052S0070(CCA1052S0070),CCA1268S0029(CCA1268S0029),CCA1554S0001(CCA1554S…
	MF	GO:0016722	oxidoreductase activity, oxidizing metal ions	20	2	22	46	9.1429e-10	3.46821e-07	CCA0403S0001(CCA0403S0001),CCA0524S0122(CCA0524S0122),CCA0533S0068(CCA0533S0068),CCA0582S0093(CCA0582S0093),CCA0582S0120(CCA0582S0120),CCA0598S0008(CCA0598S0008),CCA0646S0127(CCA0646S0127),CCA0676S0045(CCA0676S0045),CCA0680S0109(CCA0680S0109),CCA0716S0074(CCA0716S0074),CCA0736S0060(CCA0736S0060),CCA0784S0144(CCA0784S0144),CCA0905S0075(CCA0905S0075),CCA0906S0063(CCA0906S0063),CCA0983S0064(CCA0983S…	CCA1111S0038(CCA1111S0038),CCA1111S0039(CCA1111S0039)
	MF	GO:0030247	polysaccharide binding	21	4	25	73	2.47098e-07	7.02993e-05	CCA0086S0009(CCA0086S0009),CCA0500S0129(CCA0500S0129),CCA0507S0057(CCA0507S0057),CCA0522S0153(CCA0522S0153),CCA0525S0040(CCA0525S0040),CCA0526S0009(CCA0526S0009),CCA0587S0027(CCA0587S0027),CCA0601S0066(CCA0601S0066),CCA0789S0109(CCA0789S0109),CCA0918S0087(CCA0918S0087),CCA0991S0057(CCA0991S0057),CCA1002S0027(CCA1002S0027),CCA1073S0016(CCA1073S0016),CCA1089S0031(CCA1089S0031),CCA1095S0019(CCA1095S…	CCA0546S0116(CCA0546S0116),CCA0616S0127(CCA0616S0127),CCA0709S0065(CCA0709S0065),CCA1052S0070(CCA1052S0070)
	MF	GO:0016491	oxidoreductase activity	130	44	174	1078	9.86336e-07	0.000193432	CCA0014S0026(CCA0014S0026),CCA0052S0002(CCA0052S0002),CCA0260S0001(CCA0260S0001),CCA0403S0001(CCA0403S0001),CCA0505S0160(CCA0505S0160),CCA0505S0304(CCA0505S0304),CCA0514S0192(CCA0514S0192),CCA0514S0218(CCA0514S0218),CCA0524S0122(CCA0524S0122),CCA0524S0131(CCA0524S0131),CCA0524S0132(CCA0524S0132),CCA0524S0251(CCA0524S0251),CCA0524S0330(CCA0524S0330),CCA0529S0032(CCA0529S0032),CCA0533S0068(CCA0533S…	CCA0502S0155(CCA0502S0155),CCA0529S0061(CCA0529S0061),CCA0533S0160(CCA0533S0160),CCA0552S0222(CCA0552S0222),CCA0552S0260(CCA0552S0260),CCA0566S0148(CCA0566S0148),CCA0568S0012(CCA0568S0012),CCA0597S0051(CCA0597S0051),CCA0597S0058(CCA0597S0058),CCA0675S0001(CCA0675S0001),CCA0680S0061(CCA0680S0061),CCA0688S0039(CCA0688S0039),CCA0688S0071(CCA0688S0071),CCA0705S0076(CCA0705S0076),CCA0709S0013(CCA0709S…
	MF	GO:0004252	serine-type endopeptidase activity	12	3	15	33	1.01985e-06	0.000193432	CCA0546S0064(CCA0546S0064),CCA0589S0091(CCA0589S0091),CCA0642S0132(CCA0642S0132),CCA0674S0041(CCA0674S0041),CCA0782S0046(CCA0782S0046),CCA0800S0047(CCA0800S0047),CCA0839S0058(CCA0839S0058),CCA0876S0053(CCA0876S0053),CCA0936S0068(CCA0936S0068),CCA0942S0057(CCA0942S0057),CCA0977S0015(CCA0977S0015),CCA1005S0014(CCA1005S0014)	CCA0591S0071(CCA0591S0071),CCA0779S0157(CCA0779S0157),CCA1511S0014(CCA1511S0014)
	MF	GO:0016758	transferase activity, transferring hexosyl groups	50	25	75	383	2.00439e-06	0.000325857	CCA0051S0007(CCA0051S0007),CCA0188S0004(CCA0188S0004),CCA0500S0234(CCA0500S0234),CCA0505S0268(CCA0505S0268),CCA0505S0307(CCA0505S0307),CCA0513S0187(CCA0513S0187),CCA0520S0019(CCA0520S0019),CCA0524S0010(CCA0524S0010),CCA0526S0119(CCA0526S0119),CCA0526S0141(CCA0526S0141),CCA0539S0070(CCA0539S0070),CCA0542S0145(CCA0542S0145),CCA0546S0068(CCA0546S0068),CCA0552S0277(CCA0552S0277),CCA0555S0047(CCA0555S…	CCA0357S0001(CCA0357S0001),CCA0488S0001(CCA0488S0001),CCA0510S0045(CCA0510S0045),CCA0510S0090(CCA0510S0090),CCA0524S0303(CCA0524S0303),CCA0555S0024(CCA0555S0024),CCA0597S0168(CCA0597S0168),CCA0597S0169(CCA0597S0169),CCA0597S0170(CCA0597S0170),CCA0607S0055(CCA0607S0055),CCA0709S0065(CCA0709S0065),CCA0737S0059(CCA0737S0059),CCA0803S0096(CCA0803S0096),CCA0806S0073(CCA0806S0073),CCA0831S0061(CCA0831S…
	MF	GO:0046910	pectinesterase inhibitor activity	17	2	19	53	3.10637e-06	0.00044188	CCA0500S0242(CCA0500S0242),CCA0526S0337(CCA0526S0337),CCA0578S0085(CCA0578S0085),CCA0737S0088(CCA0737S0088),CCA0754S0153(CCA0754S0153),CCA0851S0198(CCA0851S0198),CCA0851S0199(CCA0851S0199),CCA0857S0089(CCA0857S0089),CCA0906S0054(CCA0906S0054),CCA0906S0061(CCA0906S0061),CCA0923S0023(CCA0923S0023),CCA0925S0067(CCA0925S0067),CCA1280S0022(CCA1280S0022),CCA1410S0071(CCA1410S0071),CCA1555S0004(CCA1555S…	CCA0601S0057(CCA0601S0057),CCA0620S0042(CCA0620S0042)
	MF	GO:0016757	transferase activity, transferring glycosyl groups	56	26	82	437	3.90601e-06	0.000493893	CCA0009S0003(CCA0009S0003),CCA0051S0007(CCA0051S0007),CCA0188S0004(CCA0188S0004),CCA0500S0234(CCA0500S0234),CCA0505S0268(CCA0505S0268),CCA0505S0307(CCA0505S0307),CCA0513S0187(CCA0513S0187),CCA0520S0019(CCA0520S0019),CCA0524S0010(CCA0524S0010),CCA0525S0095(CCA0525S0095),CCA0526S0119(CCA0526S0119),CCA0526S0141(CCA0526S0141),CCA0539S0070(CCA0539S0070),CCA0542S0145(CCA0542S0145),CCA0546S0068(CCA0546S…	CCA0357S0001(CCA0357S0001),CCA0488S0001(CCA0488S0001),CCA0510S0045(CCA0510S0045),CCA0510S0090(CCA0510S0090),CCA0524S0303(CCA0524S0303),CCA0555S0024(CCA0555S0024),CCA0597S0168(CCA0597S0168),CCA0597S0169(CCA0597S0169),CCA0597S0170(CCA0597S0170),CCA0607S0055(CCA0607S0055),CCA0709S0065(CCA0709S0065),CCA0737S0059(CCA0737S0059),CCA0803S0096(CCA0803S0096),CCA0806S0073(CCA0806S0073),CCA0831S0061(CCA0831S…
	MF	GO:0030246	carbohydrate binding	25	6	31	118	6.5316e-06	0.000678293	CCA0086S0009(CCA0086S0009),CCA0500S0129(CCA0500S0129),CCA0507S0057(CCA0507S0057),CCA0522S0153(CCA0522S0153),CCA0525S0040(CCA0525S0040),CCA0526S0009(CCA0526S0009),CCA0587S0027(CCA0587S0027),CCA0601S0066(CCA0601S0066),CCA0691S0113(CCA0691S0113),CCA0789S0109(CCA0789S0109),CCA0838S0099(CCA0838S0099),CCA0838S0101(CCA0838S0101),CCA0898S0003(CCA0898S0003),CCA0918S0087(CCA0918S0087),CCA0991S0057(CCA0991S…	CCA0546S0116(CCA0546S0116),CCA0616S0127(CCA0616S0127),CCA0709S0065(CCA0709S0065),CCA0822S0040(CCA0822S0040),CCA0822S0041(CCA0822S0041),CCA1052S0070(CCA1052S0070)
	CC	GO:0071944	cell periphery	421	205	626	4079	6.23156e-25	2.89768e-22	CCA0014S0026(CCA0014S0026),CCA0063S0005(CCA0063S0005),CCA0063S0009(CCA0063S0009),CCA0086S0009(CCA0086S0009),CCA0108S0002(CCA0108S0002),CCA0108S0016(CCA0108S0016),CCA0128S0001(CCA0128S0001),CCA0272S0001(CCA0272S0001),CCA0403S0001(CCA0403S0001),CCA0500S0060(CCA0500S0060),CCA0500S0084(CCA0500S0084),CCA0500S0086(CCA0500S0086),CCA0500S0113(CCA0500S0113),CCA0500S0162(CCA0500S0162),CCA0500S0188(CCA0500S…	CCA0103S0003(CCA0103S0003),CCA0174S0001(CCA0174S0001),CCA0231S0001(CCA0231S0001),CCA0301S0001(CCA0301S0001),CCA0436S0001(CCA0436S0001),CCA0488S0001(CCA0488S0001),CCA0500S0102(CCA0500S0102),CCA0502S0155(CCA0502S0155),CCA0510S0045(CCA0510S0045),CCA0510S0090(CCA0510S0090),CCA0510S0166(CCA0510S0166),CCA0513S0078(CCA0513S0078),CCA0522S0172(CCA0522S0172),CCA0522S0270(CCA0522S0270),CCA0524S0062(CCA0524S…
	CC	GO:0030312	external encapsulating structure	143	22	165	687	1.50628e-23	3.5021e-21	CCA0014S0026(CCA0014S0026),CCA0063S0009(CCA0063S0009),CCA0108S0016(CCA0108S0016),CCA0403S0001(CCA0403S0001),CCA0500S0113(CCA0500S0113),CCA0505S0160(CCA0505S0160),CCA0505S0268(CCA0505S0268),CCA0505S0335(CCA0505S0335),CCA0507S0287(CCA0507S0287),CCA0513S0311(CCA0513S0311),CCA0520S0062(CCA0520S0062),CCA0520S0064(CCA0520S0064),CCA0524S0113(CCA0524S0113),CCA0524S0122(CCA0524S0122),CCA0524S0178(CCA0524S…	CCA0510S0166(CCA0510S0166),CCA0549S0090(CCA0549S0090),CCA0566S0148(CCA0566S0148),CCA0598S0067(CCA0598S0067),CCA0616S0127(CCA0616S0127),CCA0634S0033(CCA0634S0033),CCA0688S0071(CCA0688S0071),CCA0701S0027(CCA0701S0027),CCA0701S0030(CCA0701S0030),CCA0709S0091(CCA0709S0091),CCA0816S0106(CCA0816S0106),CCA0883S0053(CCA0883S0053),CCA0897S0137(CCA0897S0137),CCA0961S0107(CCA0961S0107),CCA1046S0120(CCA1046S…
	CC	GO:0005618	cell wall	143	21	164	686	3.51926e-23	5.45485e-21	CCA0014S0026(CCA0014S0026),CCA0063S0009(CCA0063S0009),CCA0108S0016(CCA0108S0016),CCA0403S0001(CCA0403S0001),CCA0500S0113(CCA0500S0113),CCA0505S0160(CCA0505S0160),CCA0505S0268(CCA0505S0268),CCA0505S0335(CCA0505S0335),CCA0507S0287(CCA0507S0287),CCA0513S0311(CCA0513S0311),CCA0520S0062(CCA0520S0062),CCA0520S0064(CCA0520S0064),CCA0524S0113(CCA0524S0113),CCA0524S0122(CCA0524S0122),CCA0524S0178(CCA0524S…	CCA0510S0166(CCA0510S0166),CCA0549S0090(CCA0549S0090),CCA0566S0148(CCA0566S0148),CCA0598S0067(CCA0598S0067),CCA0616S0127(CCA0616S0127),CCA0634S0033(CCA0634S0033),CCA0688S0071(CCA0688S0071),CCA0701S0027(CCA0701S0027),CCA0701S0030(CCA0701S0030),CCA0709S0091(CCA0709S0091),CCA0816S0106(CCA0816S0106),CCA0883S0053(CCA0883S0053),CCA0897S0137(CCA0897S0137),CCA0961S0107(CCA0961S0107),CCA1056S0013(CCA1056S…
	CC	GO:0009505	plant-type cell wall	83	9	92	309	5.57134e-20	6.47668e-18	CCA0014S0026(CCA0014S0026),CCA0108S0016(CCA0108S0016),CCA0403S0001(CCA0403S0001),CCA0505S0268(CCA0505S0268),CCA0505S0335(CCA0505S0335),CCA0513S0311(CCA0513S0311),CCA0520S0062(CCA0520S0062),CCA0520S0064(CCA0520S0064),CCA0524S0122(CCA0524S0122),CCA0526S0009(CCA0526S0009),CCA0526S0141(CCA0526S0141),CCA0533S0035(CCA0533S0035),CCA0533S0068(CCA0533S0068),CCA0533S0110(CCA0533S0110),CCA0533S0111(CCA0533S…	CCA0566S0148(CCA0566S0148),CCA0598S0067(CCA0598S0067),CCA0616S0127(CCA0616S0127),CCA0688S0071(CCA0688S0071),CCA0701S0027(CCA0701S0027),CCA0701S0030(CCA0701S0030),CCA1056S0013(CCA1056S0013),CCA1233S0022(CCA1233S0022),CCA1278S0009(CCA1278S0009)
	CC	GO:0031225	anchored component of membrane	56	6	62	219	8.56125e-13	7.96196e-11	CCA0063S0005(CCA0063S0005),CCA0086S0009(CCA0086S0009),CCA0108S0002(CCA0108S0002),CCA0183S0015(CCA0183S0015),CCA0403S0001(CCA0403S0001),CCA0507S0057(CCA0507S0057),CCA0507S0128(CCA0507S0128),CCA0522S0057(CCA0522S0057),CCA0522S0153(CCA0522S0153),CCA0524S0057(CCA0524S0057),CCA0524S0058(CCA0524S0058),CCA0524S0122(CCA0524S0122),CCA0525S0040(CCA0525S0040),CCA0526S0009(CCA0526S0009),CCA0533S0068(CCA0533S…	CCA0555S0134(CCA0555S0134),CCA0616S0127(CCA0616S0127),CCA0694S0036(CCA0694S0036),CCA0897S0090(CCA0897S0090),CCA1046S0118(CCA1046S0118),CCA1052S0070(CCA1052S0070)
	CC	GO:0031226	intrinsic component of plasma membrane	73	33	106	489	2.4141e-12	1.87093e-10	CCA0063S0005(CCA0063S0005),CCA0086S0009(CCA0086S0009),CCA0108S0002(CCA0108S0002),CCA0403S0001(CCA0403S0001),CCA0500S0086(CCA0500S0086),CCA0507S0057(CCA0507S0057),CCA0507S0128(CCA0507S0128),CCA0522S0057(CCA0522S0057),CCA0522S0153(CCA0522S0153),CCA0524S0057(CCA0524S0057),CCA0524S0058(CCA0524S0058),CCA0524S0122(CCA0524S0122),CCA0525S0040(CCA0525S0040),CCA0526S0009(CCA0526S0009),CCA0533S0068(CCA0533S…	CCA0522S0172(CCA0522S0172),CCA0524S0062(CCA0524S0062),CCA0525S0038(CCA0525S0038),CCA0533S0224(CCA0533S0224),CCA0533S0225(CCA0533S0225),CCA0555S0134(CCA0555S0134),CCA0568S0012(CCA0568S0012),CCA0616S0127(CCA0616S0127),CCA0679S0134(CCA0679S0134),CCA0680S0150(CCA0680S0150),CCA0698S0044(CCA0698S0044),CCA0718S0084(CCA0718S0084),CCA0721S0021(CCA0721S0021),CCA0782S0040(CCA0782S0040),CCA0803S0037(CCA0803S…
	CC	GO:0005886	plasma membrane	299	184	483	3488	5.53241e-10	3.21974e-08	CCA0063S0005(CCA0063S0005),CCA0086S0009(CCA0086S0009),CCA0108S0002(CCA0108S0002),CCA0128S0001(CCA0128S0001),CCA0272S0001(CCA0272S0001),CCA0403S0001(CCA0403S0001),CCA0500S0060(CCA0500S0060),CCA0500S0084(CCA0500S0084),CCA0500S0086(CCA0500S0086),CCA0500S0113(CCA0500S0113),CCA0500S0162(CCA0500S0162),CCA0500S0188(CCA0500S0188),CCA0500S0242(CCA0500S0242),CCA0505S0304(CCA0505S0304),CCA0507S0057(CCA0507S…	CCA0103S0003(CCA0103S0003),CCA0174S0001(CCA0174S0001),CCA0231S0001(CCA0231S0001),CCA0301S0001(CCA0301S0001),CCA0436S0001(CCA0436S0001),CCA0488S0001(CCA0488S0001),CCA0500S0102(CCA0500S0102),CCA0502S0155(CCA0502S0155),CCA0510S0045(CCA0510S0045),CCA0510S0090(CCA0510S0090),CCA0513S0078(CCA0513S0078),CCA0522S0172(CCA0522S0172),CCA0522S0270(CCA0522S0270),CCA0524S0062(CCA0524S0062),CCA0524S0292(CCA0524S…
	CC	GO:0046658	anchored component of plasma membrane	44	4	48	172	5.53934e-10	3.21974e-08	CCA0063S0005(CCA0063S0005),CCA0086S0009(CCA0086S0009),CCA0108S0002(CCA0108S0002),CCA0403S0001(CCA0403S0001),CCA0507S0057(CCA0507S0057),CCA0507S0128(CCA0507S0128),CCA0522S0057(CCA0522S0057),CCA0522S0153(CCA0522S0153),CCA0524S0057(CCA0524S0057),CCA0524S0058(CCA0524S0058),CCA0524S0122(CCA0524S0122),CCA0525S0040(CCA0525S0040),CCA0526S0009(CCA0526S0009),CCA0533S0068(CCA0533S0068),CCA0546S0083(CCA0546S…	CCA0555S0134(CCA0555S0134),CCA0616S0127(CCA0616S0127),CCA0897S0090(CCA0897S0090),CCA1052S0070(CCA1052S0070)
	CC	GO:0031224	intrinsic component of membrane	96	54	150	949	1.6004e-06	8.26871e-05	CCA0063S0005(CCA0063S0005),CCA0086S0009(CCA0086S0009),CCA0108S0002(CCA0108S0002),CCA0183S0015(CCA0183S0015),CCA0403S0001(CCA0403S0001),CCA0500S0086(CCA0500S0086),CCA0507S0057(CCA0507S0057),CCA0507S0128(CCA0507S0128),CCA0522S0057(CCA0522S0057),CCA0522S0137(CCA0522S0137),CCA0522S0153(CCA0522S0153),CCA0524S0057(CCA0524S0057),CCA0524S0058(CCA0524S0058),CCA0524S0122(CCA0524S0122),CCA0525S0040(CCA0525S…	CCA0008S0001(CCA0008S0001),CCA0431S0003(CCA0431S0003),CCA0431S0004(CCA0431S0004),CCA0522S0172(CCA0522S0172),CCA0524S0062(CCA0524S0062),CCA0525S0038(CCA0525S0038),CCA0526S0183(CCA0526S0183),CCA0533S0224(CCA0533S0224),CCA0533S0225(CCA0533S0225),CCA0555S0134(CCA0555S0134),CCA0555S0161(CCA0555S0161),CCA0555S0163(CCA0555S0163),CCA0568S0012(CCA0568S0012),CCA0576S0094(CCA0576S0094),CCA0582S0079(CCA0582S…
	CC	GO:0016020	membrane	462	257	719	5775	1.92341e-06	8.94387e-05	CCA0022S0003(CCA0022S0003),CCA0063S0003(CCA0063S0003),CCA0063S0005(CCA0063S0005),CCA0086S0009(CCA0086S0009),CCA0108S0002(CCA0108S0002),CCA0108S0016(CCA0108S0016),CCA0128S0001(CCA0128S0001),CCA0176S0003(CCA0176S0003),CCA0183S0015(CCA0183S0015),CCA0260S0001(CCA0260S0001),CCA0272S0001(CCA0272S0001),CCA0403S0001(CCA0403S0001),CCA0500S0060(CCA0500S0060),CCA0500S0084(CCA0500S0084),CCA0500S0086(CCA0500S…	CCA0008S0001(CCA0008S0001),CCA0103S0003(CCA0103S0003),CCA0174S0001(CCA0174S0001),CCA0231S0001(CCA0231S0001),CCA0301S0001(CCA0301S0001),CCA0431S0003(CCA0431S0003),CCA0431S0004(CCA0431S0004),CCA0436S0001(CCA0436S0001),CCA0488S0001(CCA0488S0001),CCA0500S0102(CCA0500S0102),CCA0502S0155(CCA0502S0155),CCA0505S0060(CCA0505S0060),CCA0510S0045(CCA0510S0045),CCA0510S0090(CCA0510S0090),CCA0513S0078(CCA0513S…
40-CC/CH VS 25-CC/CH	BP	GO:0009768	photosynthesis, light harvesting in photosystem I	1	18	19	23	5.15772e-10	1.48494e-06	CCA1118S0034(CCA1118S0034)	CCA0063S0003(CCA0063S0003),CCA0507S0127(CCA0507S0127),CCA0546S0166(CCA0546S0166),CCA0576S0072(CCA0576S0072),CCA0616S0169(CCA0616S0169),CCA0616S0171(CCA0616S0171),CCA0642S0057(CCA0642S0057),CCA0646S0117(CCA0646S0117),CCA0961S0024(CCA0961S0024),CCA1015S0047(CCA1015S0047),CCA1118S0063(CCA1118S0063),CCA1225S0031(CCA1225S0031),CCA1287S0052(CCA1287S0052),CCA1407S0012(CCA1407S0012),CCA1463S0001(CCA1463S…
	BP	GO:0009773	photosynthetic electron transport in photosystem I	3	12	15	16	9.30615e-10	1.48494e-06	CCA0524S0112(CCA0524S0112),CCA0822S0010(CCA0822S0010),CCA0849S0019(CCA0849S0019)	CCA0546S0042(CCA0546S0042),CCA0573S0037(CCA0573S0037),CCA0573S0199(CCA0573S0199),CCA0573S0203(CCA0573S0203),CCA0597S0020(CCA0597S0020),CCA0607S0037(CCA0607S0037),CCA0634S0029(CCA0634S0029),CCA0784S0139(CCA0784S0139),CCA0806S0139(CCA0806S0139),CCA0979S0009(CCA0979S0009),CCA1082S0010(CCA1082S0010),CCA1141S0002(CCA1141S0002)
	BP	GO:0015979	photosynthesis	11	58	69	164	9.47635e-10	1.48494e-06	CCA0524S0112(CCA0524S0112),CCA0526S0330(CCA0526S0330),CCA0542S0040(CCA0542S0040),CCA0565S0031(CCA0565S0031),CCA0822S0010(CCA0822S0010),CCA0849S0019(CCA0849S0019),CCA0929S0001(CCA0929S0001),CCA0953S0036(CCA0953S0036),CCA1106S0051(CCA1106S0051),CCA1118S0034(CCA1118S0034),CCA1343S0037(CCA1343S0037)	CCA0063S0003(CCA0063S0003),CCA0095S0005(CCA0095S0005),CCA0105S0001(CCA0105S0001),CCA0507S0127(CCA0507S0127),CCA0546S0042(CCA0546S0042),CCA0546S0166(CCA0546S0166),CCA0552S0280(CCA0552S0280),CCA0559S0052(CCA0559S0052),CCA0563S0026(CCA0563S0026),CCA0573S0037(CCA0573S0037),CCA0573S0199(CCA0573S0199),CCA0573S0203(CCA0573S0203),CCA0576S0057(CCA0576S0057),CCA0576S0072(CCA0576S0072),CCA0597S0020(CCA0597S…
	BP	GO:0019684	photosynthesis, light reaction	6	45	51	116	2.51341e-08	2.95388e-05	CCA0524S0112(CCA0524S0112),CCA0542S0040(CCA0542S0040),CCA0822S0010(CCA0822S0010),CCA0849S0019(CCA0849S0019),CCA0953S0036(CCA0953S0036),CCA1118S0034(CCA1118S0034)	CCA0063S0003(CCA0063S0003),CCA0507S0127(CCA0507S0127),CCA0546S0042(CCA0546S0042),CCA0546S0166(CCA0546S0166),CCA0552S0280(CCA0552S0280),CCA0573S0037(CCA0573S0037),CCA0573S0199(CCA0573S0199),CCA0573S0203(CCA0573S0203),CCA0576S0057(CCA0576S0057),CCA0576S0072(CCA0576S0072),CCA0597S0020(CCA0597S0020),CCA0607S0037(CCA0607S0037),CCA0616S0169(CCA0616S0169),CCA0616S0171(CCA0616S0171),CCA0627S0061(CCA0627S…
	BP	GO:0009628	response to abiotic stimulus	303	359	662	2708	2.10069e-06	0.00197507	CCA0006S0007(CCA0006S0007),CCA0086S0013(CCA0086S0013),CCA0183S0007(CCA0183S0007),CCA0266S0001(CCA0266S0001),CCA0286S0002(CCA0286S0002),CCA0500S0045(CCA0500S0045),CCA0500S0188(CCA0500S0188),CCA0500S0215(CCA0500S0215),CCA0500S0308(CCA0500S0308),CCA0502S0186(CCA0502S0186),CCA0505S0214(CCA0505S0214),CCA0507S0049(CCA0507S0049),CCA0507S0294(CCA0507S0294),CCA0510S0126(CCA0510S0126),CCA0513S0111(CCA0513S…	CCA0001S0025(CCA0001S0025),CCA0014S0006(CCA0014S0006),CCA0016S0007(CCA0016S0007),CCA0052S0003(CCA0052S0003),CCA0063S0003(CCA0063S0003),CCA0095S0005(CCA0095S0005),CCA0162S0001(CCA0162S0001),CCA0390S0001(CCA0390S0001),CCA0471S0001(CCA0471S0001),CCA0475S0001(CCA0475S0001),CCA0500S0032(CCA0500S0032),CCA0500S0043(CCA0500S0043),CCA0500S0102(CCA0500S0102),CCA0500S0252(CCA0500S0252),CCA0505S0121(CCA0505S…
	BP	GO:0042493	response to drug	92	132	224	813	4.41151e-06	0.00345641	CCA0500S0308(CCA0500S0308),CCA0507S0049(CCA0507S0049),CCA0507S0118(CCA0507S0118),CCA0510S0126(CCA0510S0126),CCA0522S0137(CCA0522S0137),CCA0524S0065(CCA0524S0065),CCA0524S0099(CCA0524S0099),CCA0525S0079(CCA0525S0079),CCA0526S0001(CCA0526S0001),CCA0526S0111(CCA0526S0111),CCA0539S0057(CCA0539S0057),CCA0539S0169(CCA0539S0169),CCA0539S0226(CCA0539S0226),CCA0539S0252(CCA0539S0252),CCA0546S0161(CCA0546S…	CCA0016S0007(CCA0016S0007),CCA0231S0001(CCA0231S0001),CCA0288S0001(CCA0288S0001),CCA0431S0003(CCA0431S0003),CCA0431S0004(CCA0431S0004),CCA0500S0197(CCA0500S0197),CCA0500S0255(CCA0500S0255),CCA0505S0175(CCA0505S0175),CCA0510S0115(CCA0510S0115),CCA0510S0116(CCA0510S0116),CCA0520S0215(CCA0520S0215),CCA0546S0007(CCA0546S0007),CCA0546S0040(CCA0546S0040),CCA0546S0150(CCA0546S0150),CCA0549S0027(CCA0549S…
	BP	GO:0009834	plant-type secondary cell wall biogenesis	31	13	44	113	1.14017e-05	0.00751627	CCA0505S0307(CCA0505S0307),CCA0525S0093(CCA0525S0093),CCA0525S0095(CCA0525S0095),CCA0526S0119(CCA0526S0119),CCA0533S0072(CCA0533S0072),CCA0539S0070(CCA0539S0070),CCA0582S0120(CCA0582S0120),CCA0616S0166(CCA0616S0166),CCA0642S0097(CCA0642S0097),CCA0674S0139(CCA0674S0139),CCA0676S0049(CCA0676S0049),CCA0680S0109(CCA0680S0109),CCA0705S0055(CCA0705S0055),CCA0774S0051(CCA0774S0051),CCA0816S0103(CCA0816S…	CCA0524S0184(CCA0524S0184),CCA0597S0106(CCA0597S0106),CCA0598S0076(CCA0598S0076),CCA0607S0068(CCA0607S0068),CCA0679S0134(CCA0679S0134),CCA0989S0003(CCA0989S0003),CCA0989S0007(CCA0989S0007),CCA0989S0010(CCA0989S0010),CCA0998S0020(CCA0998S0020),CCA1034S0037(CCA1034S0037),CCA1105S0002(CCA1105S0002),CCA1147S0056(CCA1147S0056),CCA1187S0001(CCA1187S0001)
	BP	GO:0009765	photosynthesis, light harvesting	1	21	22	43	1.27909e-05	0.00751627	CCA1118S0034(CCA1118S0034)	CCA0063S0003(CCA0063S0003),CCA0507S0127(CCA0507S0127),CCA0546S0166(CCA0546S0166),CCA0576S0072(CCA0576S0072),CCA0616S0169(CCA0616S0169),CCA0616S0171(CCA0616S0171),CCA0642S0057(CCA0642S0057),CCA0646S0117(CCA0646S0117),CCA0940S0028(CCA0940S0028),CCA0961S0024(CCA0961S0024),CCA1015S0047(CCA1015S0047),CCA1118S0063(CCA1118S0063),CCA1168S0017(CCA1168S0017),CCA1225S0031(CCA1225S0031),CCA1287S0052(CCA1287S…
	BP	GO:0055114	oxidation-reduction process	152	175	327	1271	2.19576e-05	0.0114692	CCA0002S0004(CCA0002S0004),CCA0006S0007(CCA0006S0007),CCA0014S0026(CCA0014S0026),CCA0052S0002(CCA0052S0002),CCA0266S0001(CCA0266S0001),CCA0469S0001(CCA0469S0001),CCA0500S0152(CCA0500S0152),CCA0505S0304(CCA0505S0304),CCA0513S0131(CCA0513S0131),CCA0514S0218(CCA0514S0218),CCA0520S0128(CCA0520S0128),CCA0524S0112(CCA0524S0112),CCA0524S0122(CCA0524S0122),CCA0524S0131(CCA0524S0131),CCA0524S0192(CCA0524S…	CCA0081S0003(CCA0081S0003),CCA0199S0001(CCA0199S0001),CCA0260S0002(CCA0260S0002),CCA0338S0001(CCA0338S0001),CCA0475S0001(CCA0475S0001),CCA0505S0201(CCA0505S0201),CCA0505S0242(CCA0505S0242),CCA0513S0170(CCA0513S0170),CCA0522S0038(CCA0522S0038),CCA0522S0055(CCA0522S0055),CCA0522S0188(CCA0522S0188),CCA0524S0245(CCA0524S0245),CCA0524S0303(CCA0524S0303),CCA0526S0301(CCA0526S0301),CCA0529S0061(CCA0529S…
	BP	GO:0009415	response to water	86	71	157	554	2.51513e-05	0.0116611	CCA0286S0002(CCA0286S0002),CCA0500S0215(CCA0500S0215),CCA0516S0003(CCA0516S0003),CCA0520S0019(CCA0520S0019),CCA0520S0067(CCA0520S0067),CCA0522S0179(CCA0522S0179),CCA0525S0079(CCA0525S0079),CCA0526S0111(CCA0526S0111),CCA0535S0101(CCA0535S0101),CCA0539S0070(CCA0539S0070),CCA0546S0161(CCA0546S0161),CCA0565S0032(CCA0565S0032),CCA0573S0157(CCA0573S0157),CCA0576S0172(CCA0576S0172),CCA0582S0185(CCA0582S…	CCA0001S0025(CCA0001S0025),CCA0014S0006(CCA0014S0006),CCA0162S0001(CCA0162S0001),CCA0500S0032(CCA0500S0032),CCA0510S0065(CCA0510S0065),CCA0522S0055(CCA0522S0055),CCA0524S0245(CCA0524S0245),CCA0524S0303(CCA0524S0303),CCA0533S0055(CCA0533S0055),CCA0535S0098(CCA0535S0098),CCA0559S0097(CCA0559S0097),CCA0559S0111(CCA0559S0111),CCA0565S0082(CCA0565S0082),CCA0573S0003(CCA0573S0003),CCA0589S0245(CCA0589S…
	MF	GO:0031409	pigment binding	1	18	19	22	1.53161e-10	2.34642e-07	CCA1118S0034(CCA1118S0034)	CCA0063S0003(CCA0063S0003),CCA0507S0127(CCA0507S0127),CCA0546S0166(CCA0546S0166),CCA0576S0072(CCA0576S0072),CCA0616S0169(CCA0616S0169),CCA0616S0171(CCA0616S0171),CCA0642S0057(CCA0642S0057),CCA0646S0117(CCA0646S0117),CCA0961S0024(CCA0961S0024),CCA1015S0047(CCA1015S0047),CCA1118S0063(CCA1118S0063),CCA1225S0031(CCA1225S0031),CCA1287S0052(CCA1287S0052),CCA1407S0012(CCA1407S0012),CCA1463S0001(CCA1463S…
	MF	GO:0016168	chlorophyll binding	1	19	20	25	7.15992e-10	5.4845e-07	CCA1118S0034(CCA1118S0034)	CCA0063S0003(CCA0063S0003),CCA0507S0127(CCA0507S0127),CCA0546S0166(CCA0546S0166),CCA0576S0072(CCA0576S0072),CCA0616S0169(CCA0616S0169),CCA0616S0171(CCA0616S0171),CCA0642S0057(CCA0642S0057),CCA0646S0117(CCA0646S0117),CCA0929S0042(CCA0929S0042),CCA0961S0024(CCA0961S0024),CCA1015S0047(CCA1015S0047),CCA1118S0063(CCA1118S0063),CCA1225S0031(CCA1225S0031),CCA1287S0052(CCA1287S0052),CCA1407S0012(CCA1407S…
	MF	GO:0016722	oxidoreductase activity, oxidizing metal ions	19	6	25	46	1.0629e-06	0.000542787	CCA0524S0122(CCA0524S0122),CCA0533S0068(CCA0533S0068),CCA0582S0093(CCA0582S0093),CCA0582S0120(CCA0582S0120),CCA0646S0127(CCA0646S0127),CCA0676S0045(CCA0676S0045),CCA0680S0109(CCA0680S0109),CCA0716S0074(CCA0716S0074),CCA0736S0060(CCA0736S0060),CCA0784S0144(CCA0784S0144),CCA0905S0075(CCA0905S0075),CCA0906S0063(CCA0906S0063),CCA0983S0064(CCA0983S0064),CCA1002S0087(CCA1002S0087),CCA1118S0023(CCA1118S…	CCA0607S0046(CCA0607S0046),CCA0607S0048(CCA0607S0048),CCA0628S0005(CCA0628S0005),CCA0857S0053(CCA0857S0053),CCA1111S0038(CCA1111S0038),CCA1111S0039(CCA1111S0039)
	MF	GO:0004553	hydrolase activity, hydrolyzing O-glycosyl compounds	58	33	91	270	1.91852e-06	0.000734793	CCA0063S0009(CCA0063S0009),CCA0522S0153(CCA0522S0153),CCA0525S0040(CCA0525S0040),CCA0533S0067(CCA0533S0067),CCA0559S0036(CCA0559S0036),CCA0582S0118(CCA0582S0118),CCA0587S0027(CCA0587S0027),CCA0589S0005(CCA0589S0005),CCA0589S0006(CCA0589S0006),CCA0601S0066(CCA0601S0066),CCA0613S0017(CCA0613S0017),CCA0627S0040(CCA0627S0040),CCA0632S0063(CCA0632S0063),CCA0632S0064(CCA0632S0064),CCA0642S0036(CCA0642S…	CCA0115S0002(CCA0115S0002),CCA0513S0282(CCA0513S0282),CCA0524S0106(CCA0524S0106),CCA0524S0291(CCA0524S0291),CCA0524S0292(CCA0524S0292),CCA0559S0038(CCA0559S0038),CCA0565S0082(CCA0565S0082),CCA0576S0031(CCA0576S0031),CCA0576S0032(CCA0576S0032),CCA0610S0037(CCA0610S0037),CCA0616S0127(CCA0616S0127),CCA0638S0174(CCA0638S0174),CCA0659S0103(CCA0659S0103),CCA0694S0066(CCA0694S0066),CCA0698S0025(CCA0698S…
	MF	GO:0035251	UDP-glucosyltransferase activity	32	29	61	167	5.57204e-06	0.00170727	CCA0500S0118(CCA0500S0118),CCA0539S0070(CCA0539S0070),CCA0555S0047(CCA0555S0047),CCA0559S0124(CCA0559S0124),CCA0582S0005(CCA0582S0005),CCA0582S0012(CCA0582S0012),CCA0582S0170(CCA0582S0170),CCA0614S0001(CCA0614S0001),CCA0649S0070(CCA0649S0070),CCA0686S0038(CCA0686S0038),CCA0691S0113(CCA0691S0113),CCA0816S0109(CCA0816S0109),CCA0838S0099(CCA0838S0099),CCA0844S0032(CCA0844S0032),CCA0844S0033(CCA0844S…	CCA0533S0010(CCA0533S0010),CCA0539S0277(CCA0539S0277),CCA0552S0159(CCA0552S0159),CCA0555S0045(CCA0555S0045),CCA0559S0118(CCA0559S0118),CCA0559S0119(CCA0559S0119),CCA0559S0120(CCA0559S0120),CCA0591S0126(CCA0591S0126),CCA0597S0168(CCA0597S0168),CCA0597S0169(CCA0597S0169),CCA0597S0170(CCA0597S0170),CCA0607S0055(CCA0607S0055),CCA0838S0101(CCA0838S0101),CCA0890S0054(CCA0890S0054),CCA0941S0060(CCA0941S…
	MF	GO:0046527	glucosyltransferase activity	45	34	79	238	1.67251e-05	0.00353553	CCA0051S0007(CCA0051S0007),CCA0188S0004(CCA0188S0004),CCA0500S0118(CCA0500S0118),CCA0514S0090(CCA0514S0090),CCA0526S0141(CCA0526S0141),CCA0539S0070(CCA0539S0070),CCA0542S0145(CCA0542S0145),CCA0555S0047(CCA0555S0047),CCA0559S0124(CCA0559S0124),CCA0582S0005(CCA0582S0005),CCA0582S0012(CCA0582S0012),CCA0582S0170(CCA0582S0170),CCA0614S0001(CCA0614S0001),CCA0649S0070(CCA0649S0070),CCA0678S0134(CCA0678S…	CCA0510S0089(CCA0510S0089),CCA0510S0090(CCA0510S0090),CCA0533S0010(CCA0533S0010),CCA0539S0277(CCA0539S0277),CCA0549S0011(CCA0549S0011),CCA0552S0159(CCA0552S0159),CCA0555S0045(CCA0555S0045),CCA0559S0118(CCA0559S0118),CCA0559S0119(CCA0559S0119),CCA0559S0120(CCA0559S0120),CCA0591S0126(CCA0591S0126),CCA0597S0168(CCA0597S0168),CCA0597S0169(CCA0597S0169),CCA0597S0170(CCA0597S0170),CCA0607S0055(CCA0607S…
	MF	GO:0022857	transmembrane transporter activity	90	196	286	1075	1.79869e-05	0.00353553	CCA0022S0003(CCA0022S0003),CCA0251S0001(CCA0251S0001),CCA0295S0002(CCA0295S0002),CCA0500S0086(CCA0500S0086),CCA0502S0048(CCA0502S0048),CCA0505S0213(CCA0505S0213),CCA0507S0118(CCA0507S0118),CCA0507S0321(CCA0507S0321),CCA0520S0244(CCA0520S0244),CCA0522S0057(CCA0522S0057),CCA0522S0097(CCA0522S0097),CCA0522S0137(CCA0522S0137),CCA0522S0168(CCA0522S0168),CCA0522S0172(CCA0522S0172),CCA0525S0182(CCA0525S…	CCA0016S0007(CCA0016S0007),CCA0231S0001(CCA0231S0001),CCA0288S0001(CCA0288S0001),CCA0390S0002(CCA0390S0002),CCA0431S0003(CCA0431S0003),CCA0431S0004(CCA0431S0004),CCA0500S0348(CCA0500S0348),CCA0505S0131(CCA0505S0131),CCA0505S0218(CCA0505S0218),CCA0513S0037(CCA0513S0037),CCA0514S0169(CCA0514S0169),CCA0520S0099(CCA0520S0099),CCA0520S0199(CCA0520S0199),CCA0522S0270(CCA0522S0270),CCA0524S0062(CCA0524S…
	MF	GO:0046906	tetrapyrrole binding	5	19	24	49	1.84623e-05	0.00353553	CCA0688S0074(CCA0688S0074),CCA1118S0034(CCA1118S0034),CCA1288S0012(CCA1288S0012),CCA1458S0034(CCA1458S0034),CCA1713S0003(CCA1713S0003)	CCA0063S0003(CCA0063S0003),CCA0507S0127(CCA0507S0127),CCA0546S0166(CCA0546S0166),CCA0576S0072(CCA0576S0072),CCA0616S0169(CCA0616S0169),CCA0616S0171(CCA0616S0171),CCA0642S0057(CCA0642S0057),CCA0646S0117(CCA0646S0117),CCA0929S0042(CCA0929S0042),CCA0961S0024(CCA0961S0024),CCA1015S0047(CCA1015S0047),CCA1118S0063(CCA1118S0063),CCA1225S0031(CCA1225S0031),CCA1287S0052(CCA1287S0052),CCA1407S0012(CCA1407S…
	MF	GO:0016798	hydrolase activity, acting on glycosyl bonds	59	33	92	291	3.11126e-05	0.00529606	CCA0063S0009(CCA0063S0009),CCA0522S0153(CCA0522S0153),CCA0525S0040(CCA0525S0040),CCA0533S0067(CCA0533S0067),CCA0559S0036(CCA0559S0036),CCA0582S0118(CCA0582S0118),CCA0587S0027(CCA0587S0027),CCA0589S0005(CCA0589S0005),CCA0589S0006(CCA0589S0006),CCA0601S0066(CCA0601S0066),CCA0613S0017(CCA0613S0017),CCA0627S0040(CCA0627S0040),CCA0632S0063(CCA0632S0063),CCA0632S0064(CCA0632S0064),CCA0642S0036(CCA0642S…	CCA0115S0002(CCA0115S0002),CCA0513S0282(CCA0513S0282),CCA0524S0106(CCA0524S0106),CCA0524S0291(CCA0524S0291),CCA0524S0292(CCA0524S0292),CCA0559S0038(CCA0559S0038),CCA0565S0082(CCA0565S0082),CCA0576S0031(CCA0576S0031),CCA0576S0032(CCA0576S0032),CCA0610S0037(CCA0610S0037),CCA0616S0127(CCA0616S0127),CCA0638S0174(CCA0638S0174),CCA0659S0103(CCA0659S0103),CCA0694S0066(CCA0694S0066),CCA0698S0025(CCA0698S…
	MF	GO:0030247	polysaccharide binding	21	10	31	73	4.35939e-05	0.00667859	CCA0522S0153(CCA0522S0153),CCA0525S0040(CCA0525S0040),CCA0587S0027(CCA0587S0027),CCA0601S0066(CCA0601S0066),CCA0632S0063(CCA0632S0063),CCA0632S0064(CCA0632S0064),CCA0642S0036(CCA0642S0036),CCA0691S0049(CCA0691S0049),CCA0784S0043(CCA0784S0043),CCA0789S0109(CCA0789S0109),CCA0839S0136(CCA0839S0136),CCA0918S0087(CCA0918S0087),CCA0991S0057(CCA0991S0057),CCA1002S0027(CCA1002S0027),CCA1052S0070(CCA1052S…	CCA0513S0282(CCA0513S0282),CCA0546S0116(CCA0546S0116),CCA0616S0127(CCA0616S0127),CCA0659S0103(CCA0659S0103),CCA0709S0064(CCA0709S0064),CCA0709S0065(CCA0709S0065),CCA0806S0017(CCA0806S0017),CCA0838S0096(CCA0838S0096),CCA1505S0001(CCA1505S0001),CCA1673S0013(CCA1673S0013)
	CC	GO:0031225	anchored component of membrane	65	21	86	219	4.95291e-10	3.20949e-07	CCA0063S0005(CCA0063S0005),CCA0108S0002(CCA0108S0002),CCA0183S0015(CCA0183S0015),CCA0507S0128(CCA0507S0128),CCA0507S0294(CCA0507S0294),CCA0522S0057(CCA0522S0057),CCA0522S0153(CCA0522S0153),CCA0524S0057(CCA0524S0057),CCA0524S0058(CCA0524S0058),CCA0524S0122(CCA0524S0122),CCA0525S0040(CCA0525S0040),CCA0526S0019(CCA0526S0019),CCA0533S0068(CCA0533S0068),CCA0535S0059(CCA0535S0059),CCA0542S0052(CCA0542S…	CCA0500S0344(CCA0500S0344),CCA0513S0282(CCA0513S0282),CCA0552S0108(CCA0552S0108),CCA0552S0267(CCA0552S0267),CCA0589S0187(CCA0589S0187),CCA0616S0127(CCA0616S0127),CCA0646S0010(CCA0646S0010),CCA0659S0103(CCA0659S0103),CCA0694S0036(CCA0694S0036),CCA0806S0017(CCA0806S0017),CCA0897S0089(CCA0897S0089),CCA0929S0012(CCA0929S0012),CCA0944S0025(CCA0944S0025),CCA0964S0039(CCA0964S0039),CCA0989S0003(CCA0989S…
	CC	GO:0055035	plastid thylakoid membrane	12	99	111	317	4.70141e-09	1.52326e-06	CCA0272S0001(CCA0272S0001),CCA0524S0112(CCA0524S0112),CCA0576S0171(CCA0576S0171),CCA0698S0169(CCA0698S0169),CCA0806S0036(CCA0806S0036),CCA0880S0001(CCA0880S0001),CCA1060S0045(CCA1060S0045),CCA1118S0034(CCA1118S0034),CCA1219S0081(CCA1219S0081),CCA1225S0023(CCA1225S0023),CCA1542S0011(CCA1542S0011),CCA1648S0013(CCA1648S0013)	CCA0063S0003(CCA0063S0003),CCA0500S0040(CCA0500S0040),CCA0507S0127(CCA0507S0127),CCA0524S0106(CCA0524S0106),CCA0525S0162(CCA0525S0162),CCA0542S0101(CCA0542S0101),CCA0546S0042(CCA0546S0042),CCA0546S0166(CCA0546S0166),CCA0546S0237(CCA0546S0237),CCA0552S0280(CCA0552S0280),CCA0559S0135(CCA0559S0135),CCA0573S0037(CCA0573S0037),CCA0573S0199(CCA0573S0199),CCA0576S0057(CCA0576S0057),CCA0576S0072(CCA0576S…
	CC	GO:0009535	chloroplast thylakoid membrane	12	96	108	310	1.03838e-08	1.9601e-06	CCA0272S0001(CCA0272S0001),CCA0524S0112(CCA0524S0112),CCA0576S0171(CCA0576S0171),CCA0698S0169(CCA0698S0169),CCA0806S0036(CCA0806S0036),CCA0880S0001(CCA0880S0001),CCA1060S0045(CCA1060S0045),CCA1118S0034(CCA1118S0034),CCA1219S0081(CCA1219S0081),CCA1225S0023(CCA1225S0023),CCA1542S0011(CCA1542S0011),CCA1648S0013(CCA1648S0013)	CCA0063S0003(CCA0063S0003),CCA0500S0040(CCA0500S0040),CCA0507S0127(CCA0507S0127),CCA0524S0106(CCA0524S0106),CCA0525S0162(CCA0525S0162),CCA0542S0101(CCA0542S0101),CCA0546S0042(CCA0546S0042),CCA0546S0166(CCA0546S0166),CCA0546S0237(CCA0546S0237),CCA0552S0280(CCA0552S0280),CCA0559S0135(CCA0559S0135),CCA0573S0037(CCA0573S0037),CCA0573S0199(CCA0573S0199),CCA0576S0057(CCA0576S0057),CCA0576S0072(CCA0576S…
	CC	GO:0042651	thylakoid membrane	13	101	114	333	1.25149e-08	1.9601e-06	CCA0272S0001(CCA0272S0001),CCA0524S0112(CCA0524S0112),CCA0555S0062(CCA0555S0062),CCA0576S0171(CCA0576S0171),CCA0698S0169(CCA0698S0169),CCA0806S0036(CCA0806S0036),CCA0880S0001(CCA0880S0001),CCA1060S0045(CCA1060S0045),CCA1118S0034(CCA1118S0034),CCA1219S0081(CCA1219S0081),CCA1225S0023(CCA1225S0023),CCA1542S0011(CCA1542S0011),CCA1648S0013(CCA1648S0013)	CCA0063S0003(CCA0063S0003),CCA0500S0040(CCA0500S0040),CCA0507S0127(CCA0507S0127),CCA0524S0106(CCA0524S0106),CCA0525S0162(CCA0525S0162),CCA0542S0101(CCA0542S0101),CCA0546S0042(CCA0546S0042),CCA0546S0166(CCA0546S0166),CCA0546S0237(CCA0546S0237),CCA0552S0192(CCA0552S0192),CCA0552S0280(CCA0552S0280),CCA0559S0135(CCA0559S0135),CCA0573S0037(CCA0573S0037),CCA0573S0199(CCA0573S0199),CCA0576S0057(CCA0576S…
	CC	GO:0034357	photosynthetic membrane	13	101	114	334	1.51243e-08	1.9601e-06	CCA0272S0001(CCA0272S0001),CCA0524S0112(CCA0524S0112),CCA0555S0062(CCA0555S0062),CCA0576S0171(CCA0576S0171),CCA0698S0169(CCA0698S0169),CCA0806S0036(CCA0806S0036),CCA0880S0001(CCA0880S0001),CCA1060S0045(CCA1060S0045),CCA1118S0034(CCA1118S0034),CCA1219S0081(CCA1219S0081),CCA1225S0023(CCA1225S0023),CCA1542S0011(CCA1542S0011),CCA1648S0013(CCA1648S0013)	CCA0063S0003(CCA0063S0003),CCA0500S0040(CCA0500S0040),CCA0507S0127(CCA0507S0127),CCA0524S0106(CCA0524S0106),CCA0525S0162(CCA0525S0162),CCA0542S0101(CCA0542S0101),CCA0546S0042(CCA0546S0042),CCA0546S0166(CCA0546S0166),CCA0546S0237(CCA0546S0237),CCA0552S0192(CCA0552S0192),CCA0552S0280(CCA0552S0280),CCA0559S0135(CCA0559S0135),CCA0573S0037(CCA0573S0037),CCA0573S0199(CCA0573S0199),CCA0576S0057(CCA0576S…
	CC	GO:0009579	thylakoid	24	132	156	497	2.72314e-08	2.94099e-06	CCA0272S0001(CCA0272S0001),CCA0514S0218(CCA0514S0218),CCA0524S0112(CCA0524S0112),CCA0555S0062(CCA0555S0062),CCA0576S0171(CCA0576S0171),CCA0613S0040(CCA0613S0040),CCA0616S0014(CCA0616S0014),CCA0698S0169(CCA0698S0169),CCA0709S0094(CCA0709S0094),CCA0799S0076(CCA0799S0076),CCA0799S0131(CCA0799S0131),CCA0806S0036(CCA0806S0036),CCA0828S0043(CCA0828S0043),CCA0880S0001(CCA0880S0001),CCA1048S0004(CCA1048S…	CCA0001S0025(CCA0001S0025),CCA0063S0003(CCA0063S0003),CCA0500S0040(CCA0500S0040),CCA0505S0121(CCA0505S0121),CCA0507S0127(CCA0507S0127),CCA0520S0179(CCA0520S0179),CCA0524S0048(CCA0524S0048),CCA0524S0106(CCA0524S0106),CCA0525S0162(CCA0525S0162),CCA0542S0018(CCA0542S0018),CCA0542S0101(CCA0542S0101),CCA0546S0042(CCA0546S0042),CCA0546S0166(CCA0546S0166),CCA0546S0237(CCA0546S0237),CCA0552S0192(CCA0552S…
	CC	GO:0009534	chloroplast thylakoid	18	113	131	404	4.44982e-08	3.71681e-06	CCA0272S0001(CCA0272S0001),CCA0524S0112(CCA0524S0112),CCA0555S0062(CCA0555S0062),CCA0576S0171(CCA0576S0171),CCA0616S0014(CCA0616S0014),CCA0698S0169(CCA0698S0169),CCA0709S0094(CCA0709S0094),CCA0799S0131(CCA0799S0131),CCA0806S0036(CCA0806S0036),CCA0828S0043(CCA0828S0043),CCA0880S0001(CCA0880S0001),CCA1060S0045(CCA1060S0045),CCA1118S0034(CCA1118S0034),CCA1219S0081(CCA1219S0081),CCA1225S0023(CCA1225S…	CCA0063S0003(CCA0063S0003),CCA0500S0040(CCA0500S0040),CCA0507S0127(CCA0507S0127),CCA0524S0106(CCA0524S0106),CCA0525S0162(CCA0525S0162),CCA0542S0018(CCA0542S0018),CCA0542S0101(CCA0542S0101),CCA0546S0042(CCA0546S0042),CCA0546S0166(CCA0546S0166),CCA0546S0237(CCA0546S0237),CCA0552S0280(CCA0552S0280),CCA0559S0135(CCA0559S0135),CCA0573S0037(CCA0573S0037),CCA0573S0199(CCA0573S0199),CCA0576S0057(CCA0576S…
	CC	GO:0031976	plastid thylakoid	18	114	132	408	4.58866e-08	3.71681e-06	CCA0272S0001(CCA0272S0001),CCA0524S0112(CCA0524S0112),CCA0555S0062(CCA0555S0062),CCA0576S0171(CCA0576S0171),CCA0616S0014(CCA0616S0014),CCA0698S0169(CCA0698S0169),CCA0709S0094(CCA0709S0094),CCA0799S0131(CCA0799S0131),CCA0806S0036(CCA0806S0036),CCA0828S0043(CCA0828S0043),CCA0880S0001(CCA0880S0001),CCA1060S0045(CCA1060S0045),CCA1118S0034(CCA1118S0034),CCA1219S0081(CCA1219S0081),CCA1225S0023(CCA1225S…	CCA0063S0003(CCA0063S0003),CCA0500S0040(CCA0500S0040),CCA0507S0127(CCA0507S0127),CCA0524S0106(CCA0524S0106),CCA0525S0162(CCA0525S0162),CCA0542S0018(CCA0542S0018),CCA0542S0101(CCA0542S0101),CCA0546S0042(CCA0546S0042),CCA0546S0166(CCA0546S0166),CCA0546S0237(CCA0546S0237),CCA0552S0280(CCA0552S0280),CCA0559S0135(CCA0559S0135),CCA0573S0037(CCA0573S0037),CCA0573S0199(CCA0573S0199),CCA0576S0057(CCA0576S…
	CC	GO:0071944	cell periphery	463	515	978	4079	5.35528e-08	3.8558e-06	CCA0006S0009(CCA0006S0009),CCA0014S0026(CCA0014S0026),CCA0063S0005(CCA0063S0005),CCA0063S0009(CCA0063S0009),CCA0108S0002(CCA0108S0002),CCA0108S0016(CCA0108S0016),CCA0126S0001(CCA0126S0001),CCA0128S0001(CCA0128S0001),CCA0157S0001(CCA0157S0001),CCA0251S0001(CCA0251S0001),CCA0266S0001(CCA0266S0001),CCA0272S0001(CCA0272S0001),CCA0403S0020(CCA0403S0020),CCA0500S0039(CCA0500S0039),CCA0500S0086(CCA0500S…	CCA0016S0007(CCA0016S0007),CCA0103S0003(CCA0103S0003),CCA0115S0002(CCA0115S0002),CCA0133S0001(CCA0133S0001),CCA0174S0001(CCA0174S0001),CCA0231S0001(CCA0231S0001),CCA0371S0003(CCA0371S0003),CCA0390S0002(CCA0390S0002),CCA0436S0001(CCA0436S0001),CCA0500S0102(CCA0500S0102),CCA0500S0169(CCA0500S0169),CCA0500S0252(CCA0500S0252),CCA0500S0348(CCA0500S0348),CCA0505S0131(CCA0505S0131),CCA0505S0175(CCA0505S…
	CC	GO:0031226	intrinsic component of plasma membrane	80	72	152	489	8.21412e-08	5.32275e-06	CCA0063S0005(CCA0063S0005),CCA0108S0002(CCA0108S0002),CCA0500S0086(CCA0500S0086),CCA0502S0048(CCA0502S0048),CCA0507S0128(CCA0507S0128),CCA0522S0057(CCA0522S0057),CCA0522S0153(CCA0522S0153),CCA0522S0172(CCA0522S0172),CCA0524S0057(CCA0524S0057),CCA0524S0058(CCA0524S0058),CCA0524S0122(CCA0524S0122),CCA0525S0040(CCA0525S0040),CCA0526S0076(CCA0526S0076),CCA0533S0068(CCA0533S0068),CCA0542S0052(CCA0542S…	CCA0500S0348(CCA0500S0348),CCA0505S0131(CCA0505S0131),CCA0513S0282(CCA0513S0282),CCA0524S0062(CCA0524S0062),CCA0525S0037(CCA0525S0037),CCA0533S0224(CCA0533S0224),CCA0533S0225(CCA0533S0225),CCA0552S0108(CCA0552S0108),CCA0552S0267(CCA0552S0267),CCA0568S0012(CCA0568S0012),CCA0587S0040(CCA0587S0040),CCA0589S0187(CCA0589S0187),CCA0589S0245(CCA0589S0245),CCA0605S0073(CCA0605S0073),CCA0616S0127(CCA0616S…
35-CC/CC VS 25-CC/CC	BP	GO:0009408	response to heat	39	17	56	256	8.75846e-08	0.000363476	CCA0500S0188(CCA0500S0188),CCA0507S0049(CCA0507S0049),CCA0513S0286(CCA0513S0286),CCA0522S0030(CCA0522S0030),CCA0522S0179(CCA0522S0179),CCA0526S0001(CCA0526S0001),CCA0605S0089(CCA0605S0089),CCA0623S0078(CCA0623S0078),CCA0642S0052(CCA0642S0052),CCA0649S0048(CCA0649S0048),CCA0674S0190(CCA0674S0190),CCA0674S0191(CCA0674S0191),CCA0700S0071(CCA0700S0071),CCA0718S0066(CCA0718S0066),CCA0718S0089(CCA0718S…	CCA0014S0006(CCA0014S0006),CCA0266S0001(CCA0266S0001),CCA0522S0028(CCA0522S0028),CCA0524S0245(CCA0524S0245),CCA0526S0140(CCA0526S0140),CCA0552S0159(CCA0552S0159),CCA0605S0027(CCA0605S0027),CCA0709S0055(CCA0709S0055),CCA0709S0056(CCA0709S0056),CCA0782S0099(CCA0782S0099),CCA0839S0154(CCA0839S0154),CCA0941S0034(CCA0941S0034),CCA0953S0036(CCA0953S0036),CCA1013S0044(CCA1013S0044),CCA1397S0021(CCA1397S…
	BP	GO:0022402	cell cycle process	15	87	102	596	5.27895e-07	0.00109538	CCA0510S0084(CCA0510S0084),CCA0514S0003(CCA0514S0003),CCA0514S0043(CCA0514S0043),CCA0514S0146(CCA0514S0146),CCA0539S0171(CCA0539S0171),CCA0549S0016(CCA0549S0016),CCA0662S0007(CCA0662S0007),CCA0678S0135(CCA0678S0135),CCA0782S0151(CCA0782S0151),CCA0791S0042(CCA0791S0042),CCA0800S0110(CCA0800S0110),CCA0836S0110(CCA0836S0110),CCA0977S0071(CCA0977S0071),CCA1094S0037(CCA1094S0037),CCA1188S0019(CCA1188S…	CCA0203S0003(CCA0203S0003),CCA0312S0001(CCA0312S0001),CCA0502S0075(CCA0502S0075),CCA0507S0011(CCA0507S0011),CCA0507S0084(CCA0507S0084),CCA0507S0150(CCA0507S0150),CCA0510S0045(CCA0510S0045),CCA0510S0089(CCA0510S0089),CCA0513S0069(CCA0513S0069),CCA0513S0292(CCA0513S0292),CCA0514S0274(CCA0514S0274),CCA0526S0324(CCA0526S0324),CCA0529S0010(CCA0529S0010),CCA0529S0067(CCA0529S0067),CCA0533S0167(CCA0533S…
	BP	GO:0007017	microtubule-based process	5	51	56	289	5.18924e-06	0.00717845	CCA0539S0178(CCA0539S0178),CCA0654S0033(CCA0654S0033),CCA0678S0135(CCA0678S0135),CCA0782S0151(CCA0782S0151),CCA1274S0002(CCA1274S0002)	CCA0069S0001(CCA0069S0001),CCA0069S0002(CCA0069S0002),CCA0126S0006(CCA0126S0006),CCA0502S0075(CCA0502S0075),CCA0502S0154(CCA0502S0154),CCA0510S0070(CCA0510S0070),CCA0513S0292(CCA0513S0292),CCA0522S0231(CCA0522S0231),CCA0525S0104(CCA0525S0104),CCA0526S0327(CCA0526S0327),CCA0529S0067(CCA0529S0067),CCA0552S0096(CCA0552S0096),CCA0552S0281(CCA0552S0281),CCA0555S0088(CCA0555S0088),CCA0566S0134(CCA0566S…
	BP	GO:1901700	response to oxygen-containing compound	113	194	307	2341	1.32436e-05	0.0104524	CCA0048S0009(CCA0048S0009),CCA0280S0001(CCA0280S0001),CCA0507S0049(CCA0507S0049),CCA0513S0131(CCA0513S0131),CCA0513S0286(CCA0513S0286),CCA0520S0019(CCA0520S0019),CCA0522S0030(CCA0522S0030),CCA0522S0057(CCA0522S0057),CCA0522S0179(CCA0522S0179),CCA0526S0001(CCA0526S0001),CCA0526S0111(CCA0526S0111),CCA0526S0249(CCA0526S0249),CCA0539S0226(CCA0539S0226),CCA0559S0097(CCA0559S0097),CCA0565S0031(CCA0565S…	CCA0010S0001(CCA0010S0001),CCA0010S0002(CCA0010S0002),CCA0014S0006(CCA0014S0006),CCA0103S0003(CCA0103S0003),CCA0475S0001(CCA0475S0001),CCA0500S0032(CCA0500S0032),CCA0500S0102(CCA0500S0102),CCA0500S0116(CCA0500S0116),CCA0500S0141(CCA0500S0141),CCA0500S0197(CCA0500S0197),CCA0500S0282(CCA0500S0282),CCA0507S0294(CCA0507S0294),CCA0510S0116(CCA0510S0116),CCA0513S0323(CCA0513S0323),CCA0513S0334(CCA0513S…
	BP	GO:0001101	response to acid chemical	79	151	230	1683	1.37172e-05	0.0104524	CCA0048S0009(CCA0048S0009),CCA0520S0019(CCA0520S0019),CCA0522S0030(CCA0522S0030),CCA0522S0057(CCA0522S0057),CCA0522S0179(CCA0522S0179),CCA0526S0111(CCA0526S0111),CCA0559S0097(CCA0559S0097),CCA0566S0051(CCA0566S0051),CCA0568S0059(CCA0568S0059),CCA0576S0172(CCA0576S0172),CCA0578S0047(CCA0578S0047),CCA0583S0104(CCA0583S0104),CCA0583S0110(CCA0583S0110),CCA0613S0040(CCA0613S0040),CCA0623S0078(CCA0623S…	CCA0014S0006(CCA0014S0006),CCA0103S0003(CCA0103S0003),CCA0475S0001(CCA0475S0001),CCA0500S0032(CCA0500S0032),CCA0500S0102(CCA0500S0102),CCA0500S0116(CCA0500S0116),CCA0500S0141(CCA0500S0141),CCA0500S0197(CCA0500S0197),CCA0500S0282(CCA0500S0282),CCA0507S0294(CCA0507S0294),CCA0510S0116(CCA0510S0116),CCA0514S0169(CCA0514S0169),CCA0522S0028(CCA0522S0028),CCA0524S0245(CCA0524S0245),CCA0524S0303(CCA0524S…
	BP	GO:0007018	microtubule-based movement	0	30	30	126	1.51119e-05	0.0104524	-	CCA0126S0006(CCA0126S0006),CCA0502S0075(CCA0502S0075),CCA0522S0231(CCA0522S0231),CCA0526S0327(CCA0526S0327),CCA0552S0096(CCA0552S0096),CCA0552S0281(CCA0552S0281),CCA0555S0088(CCA0555S0088),CCA0566S0134(CCA0566S0134),CCA0589S0206(CCA0589S0206),CCA0623S0127(CCA0623S0127),CCA0633S0048(CCA0633S0048),CCA0656S0098(CCA0656S0098),CCA0659S0184(CCA0659S0184),CCA0698S0050(CCA0698S0050),CCA0705S0049(CCA0705S…
	BP	GO:0006260	DNA replication	4	37	41	201	2.68744e-05	0.0146427	CCA0520S0259(CCA0520S0259),CCA0662S0007(CCA0662S0007),CCA0791S0042(CCA0791S0042),CCA1094S0037(CCA1094S0037)	CCA0203S0003(CCA0203S0003),CCA0507S0084(CCA0507S0084),CCA0513S0069(CCA0513S0069),CCA0513S0323(CCA0513S0323),CCA0520S0176(CCA0520S0176),CCA0522S0045(CCA0522S0045),CCA0533S0167(CCA0533S0167),CCA0595S0074(CCA0595S0074),CCA0651S0001(CCA0651S0001),CCA0654S0034(CCA0654S0034),CCA0654S0080(CCA0654S0080),CCA0665S0001(CCA0665S0001),CCA0674S0151(CCA0674S0151),CCA0700S0069(CCA0700S0069),CCA0774S0035(CCA0774S…
	BP	GO:1903047	mitotic cell cycle process	9	53	62	349	2.88449e-05	0.0146427	CCA0510S0084(CCA0510S0084),CCA0514S0003(CCA0514S0003),CCA0514S0043(CCA0514S0043),CCA0549S0016(CCA0549S0016),CCA0662S0007(CCA0662S0007),CCA0678S0135(CCA0678S0135),CCA0782S0151(CCA0782S0151),CCA0977S0071(CCA0977S0071),CCA1188S0019(CCA1188S0019)	CCA0203S0003(CCA0203S0003),CCA0502S0075(CCA0502S0075),CCA0507S0084(CCA0507S0084),CCA0507S0150(CCA0507S0150),CCA0510S0045(CCA0510S0045),CCA0510S0089(CCA0510S0089),CCA0513S0069(CCA0513S0069),CCA0514S0274(CCA0514S0274),CCA0526S0324(CCA0526S0324),CCA0529S0010(CCA0529S0010),CCA0529S0067(CCA0529S0067),CCA0539S0070(CCA0539S0070),CCA0573S0125(CCA0573S0125),CCA0595S0074(CCA0595S0074),CCA0598S0079(CCA0598S…
	BP	GO:0007049	cell cycle	17	101	118	779	3.17553e-05	0.0146427	CCA0510S0084(CCA0510S0084),CCA0514S0003(CCA0514S0003),CCA0514S0043(CCA0514S0043),CCA0514S0146(CCA0514S0146),CCA0539S0171(CCA0539S0171),CCA0549S0016(CCA0549S0016),CCA0552S0065(CCA0552S0065),CCA0662S0007(CCA0662S0007),CCA0678S0122(CCA0678S0122),CCA0678S0135(CCA0678S0135),CCA0782S0151(CCA0782S0151),CCA0791S0042(CCA0791S0042),CCA0800S0110(CCA0800S0110),CCA0836S0110(CCA0836S0110),CCA0977S0071(CCA0977S…	CCA0069S0001(CCA0069S0001),CCA0069S0002(CCA0069S0002),CCA0203S0003(CCA0203S0003),CCA0312S0001(CCA0312S0001),CCA0502S0075(CCA0502S0075),CCA0507S0011(CCA0507S0011),CCA0507S0084(CCA0507S0084),CCA0507S0150(CCA0507S0150),CCA0510S0045(CCA0510S0045),CCA0510S0089(CCA0510S0089),CCA0513S0069(CCA0513S0069),CCA0513S0292(CCA0513S0292),CCA0514S0274(CCA0514S0274),CCA0520S0176(CCA0520S0176),CCA0525S0032(CCA0525S…
	BP	GO:0000103	sulfate assimilation	1	7	8	15	5.01829e-05	0.0194849	CCA0844S0050(CCA0844S0050)	CCA0502S0152(CCA0502S0152),CCA0688S0039(CCA0688S0039),CCA0813S0055(CCA0813S0055),CCA0826S0067(CCA0826S0067),CCA1151S0028(CCA1151S0028),CCA1273S0047(CCA1273S0047),CCA1596S0010(CCA1596S0010)
	MF	GO:0003777	microtubule motor activity	0	25	25	96	2.03377e-05	0.0158676	-	CCA0126S0006(CCA0126S0006),CCA0502S0075(CCA0502S0075),CCA0526S0327(CCA0526S0327),CCA0552S0096(CCA0552S0096),CCA0552S0281(CCA0552S0281),CCA0555S0088(CCA0555S0088),CCA0566S0134(CCA0566S0134),CCA0589S0206(CCA0589S0206),CCA0623S0127(CCA0623S0127),CCA0659S0184(CCA0659S0184),CCA0698S0050(CCA0698S0050),CCA0705S0049(CCA0705S0049),CCA0737S0041(CCA0737S0041),CCA0831S0033(CCA0831S0033),CCA0839S0041(CCA0839S…
	MF	GO:0003774	motor activity	1	27	28	115	2.578e-05	0.0158676	CCA0522S0042(CCA0522S0042)	CCA0126S0006(CCA0126S0006),CCA0502S0075(CCA0502S0075),CCA0526S0327(CCA0526S0327),CCA0552S0096(CCA0552S0096),CCA0552S0281(CCA0552S0281),CCA0555S0088(CCA0555S0088),CCA0566S0134(CCA0566S0134),CCA0589S0206(CCA0589S0206),CCA0623S0127(CCA0623S0127),CCA0659S0184(CCA0659S0184),CCA0698S0050(CCA0698S0050),CCA0705S0049(CCA0705S0049),CCA0737S0041(CCA0737S0041),CCA0786S0046(CCA0786S0046),CCA0831S0033(CCA0831S…
	MF	GO:0046527	glucosyltransferase activity	16	30	46	238	5.79713e-05	0.0237876	CCA0500S0118(CCA0500S0118),CCA0510S0084(CCA0510S0084),CCA0514S0003(CCA0514S0003),CCA0549S0016(CCA0549S0016),CCA0678S0135(CCA0678S0135),CCA0686S0038(CCA0686S0038),CCA0784S0055(CCA0784S0055),CCA0795S0035(CCA0795S0035),CCA0838S0099(CCA0838S0099),CCA0884S0114(CCA0884S0114),CCA0898S0003(CCA0898S0003),CCA0904S0116(CCA0904S0116),CCA0904S0117(CCA0904S0117),CCA0977S0071(CCA0977S0071),CCA1188S0019(CCA1188S…	CCA0510S0045(CCA0510S0045),CCA0510S0089(CCA0510S0089),CCA0513S0187(CCA0513S0187),CCA0526S0324(CCA0526S0324),CCA0539S0070(CCA0539S0070),CCA0542S0145(CCA0542S0145),CCA0552S0159(CCA0552S0159),CCA0591S0126(CCA0591S0126),CCA0597S0168(CCA0597S0168),CCA0605S0033(CCA0605S0033),CCA0607S0055(CCA0607S0055),CCA0652S0113(CCA0652S0113),CCA0701S0035(CCA0701S0035),CCA0708S0130(CCA0708S0130),CCA0779S0061(CCA0779S…
	MF	GO:0015117	thiosulfate transmembrane transporter activity	0	4	4	4	0.000134687	0.0276333	-	CCA0431S0003(CCA0431S0003),CCA0431S0004(CCA0431S0004),CCA1285S0028(CCA1285S0028),CCA1363S0017(CCA1363S0017)
	MF	GO:0042389	omega-3 fatty acid desaturase activity	1	3	4	4	0.000134687	0.0276333	CCA0983S0067(CCA0983S0067)	CCA0524S0256(CCA0524S0256),CCA0582S0062(CCA0582S0062),CCA0680S0061(CCA0680S0061)
	MF	GO:0045548	phenylalanine ammonia-lyase activity	0	4	4	4	0.000134687	0.0276333	-	CCA0546S0150(CCA0546S0150),CCA0589S0228(CCA0589S0228),CCA0589S0229(CCA0589S0229),CCA1013S0012(CCA1013S0012)
	MF	GO:0016759	cellulose synthase activity	6	9	15	51	0.000213329	0.034232	CCA0510S0084(CCA0510S0084),CCA0514S0003(CCA0514S0003),CCA0549S0016(CCA0549S0016),CCA0678S0135(CCA0678S0135),CCA0977S0071(CCA0977S0071),CCA1188S0019(CCA1188S0019)	CCA0510S0045(CCA0510S0045),CCA0510S0089(CCA0510S0089),CCA0539S0070(CCA0539S0070),CCA0652S0113(CCA0652S0113),CCA0701S0035(CCA0701S0035),CCA0806S0073(CCA0806S0073),CCA0806S0074(CCA0806S0074),CCA0839S0160(CCA0839S0160),CCA0973S0031(CCA0973S0031)
	MF	GO:0003688	DNA replication origin binding	2	4	6	10	0.000222466	0.034232	CCA0520S0259(CCA0520S0259),CCA0662S0007(CCA0662S0007)	CCA0522S0045(CCA0522S0045),CCA0810S0112(CCA0810S0112),CCA0874S0020(CCA0874S0020),CCA0954S0044(CCA0954S0044)
	MF	GO:1990939	ATP-dependent microtubule motor activity	0	11	11	32	0.000331798	0.0453826	-	CCA0526S0327(CCA0526S0327),CCA0552S0096(CCA0552S0096),CCA0555S0088(CCA0555S0088),CCA0566S0134(CCA0566S0134),CCA0698S0050(CCA0698S0050),CCA0831S0033(CCA0831S0033),CCA0839S0041(CCA0839S0041),CCA0897S0138(CCA0897S0138),CCA0898S0060(CCA0898S0060),CCA1013S0078(CCA1013S0078),CCA1106S0025(CCA1106S0025)
	MF	GO:0061649	ubiquitin modification-dependent histone binding	1	4	5	8	0.000612676	0.0688792	CCA0986S0056(CCA0986S0056)	CCA0522S0085(CCA0522S0085),CCA0659S0113(CCA0659S0113),CCA0991S0077(CCA0991S0077),CCA1279S0046(CCA1279S0046)
	CC	GO:0005871	kinesin complex	0	25	25	96	1.22502e-05	0.0071296	-	CCA0126S0006(CCA0126S0006),CCA0502S0075(CCA0502S0075),CCA0526S0327(CCA0526S0327),CCA0552S0096(CCA0552S0096),CCA0552S0281(CCA0552S0281),CCA0555S0088(CCA0555S0088),CCA0566S0134(CCA0566S0134),CCA0589S0206(CCA0589S0206),CCA0623S0127(CCA0623S0127),CCA0659S0184(CCA0659S0184),CCA0698S0050(CCA0698S0050),CCA0705S0049(CCA0705S0049),CCA0737S0041(CCA0737S0041),CCA0831S0033(CCA0831S0033),CCA0839S0041(CCA0839S…
	CC	GO:0005875	microtubule associated complex	0	29	29	129	5.26188e-05	0.0153121	-	CCA0126S0006(CCA0126S0006),CCA0502S0075(CCA0502S0075),CCA0522S0231(CCA0522S0231),CCA0526S0327(CCA0526S0327),CCA0552S0096(CCA0552S0096),CCA0552S0281(CCA0552S0281),CCA0555S0088(CCA0555S0088),CCA0566S0134(CCA0566S0134),CCA0589S0206(CCA0589S0206),CCA0623S0127(CCA0623S0127),CCA0659S0184(CCA0659S0184),CCA0674S0097(CCA0674S0097),CCA0698S0050(CCA0698S0050),CCA0705S0049(CCA0705S0049),CCA0737S0041(CCA0737S…
	CC	GO:0009505	plant-type cell wall	16	38	54	309	0.000107029	0.0207636	CCA0587S0027(CCA0587S0027),CCA0598S0016(CCA0598S0016),CCA0652S0110(CCA0652S0110),CCA0654S0001(CCA0654S0001),CCA0686S0012(CCA0686S0012),CCA0688S0071(CCA0688S0071),CCA0701S0157(CCA0701S0157),CCA0708S0004(CCA0708S0004),CCA0799S0089(CCA0799S0089),CCA0799S0133(CCA0799S0133),CCA0906S0063(CCA0906S0063),CCA0914S0023(CCA0914S0023),CCA1111S0012(CCA1111S0012),CCA1320S0010(CCA1320S0010),CCA1524S0048(CCA1524S…	CCA0069S0012(CCA0069S0012),CCA0403S0001(CCA0403S0001),CCA0505S0335(CCA0505S0335),CCA0514S0261(CCA0514S0261),CCA0524S0122(CCA0524S0122),CCA0533S0110(CCA0533S0110),CCA0533S0111(CCA0533S0111),CCA0552S0108(CCA0552S0108),CCA0552S0110(CCA0552S0110),CCA0566S0148(CCA0566S0148),CCA0598S0067(CCA0598S0067),CCA0616S0127(CCA0616S0127),CCA0620S0036(CCA0620S0036),CCA0659S0171(CCA0659S0171),CCA0700S0074(CCA0700S…
	CC	GO:0031225	anchored component of membrane	16	25	41	219	0.000156269	0.0227372	CCA0522S0057(CCA0522S0057),CCA0524S0057(CCA0524S0057),CCA0542S0052(CCA0542S0052),CCA0587S0027(CCA0587S0027),CCA0589S0064(CCA0589S0064),CCA0654S0033(CCA0654S0033),CCA0774S0033(CCA0774S0033),CCA0779S0032(CCA0779S0032),CCA0816S0074(CCA0816S0074),CCA0906S0063(CCA0906S0063),CCA0991S0057(CCA0991S0057),CCA1073S0016(CCA1073S0016),CCA1187S0006(CCA1187S0006),CCA1274S0002(CCA1274S0002),CCA1394S0024(CCA1394S…	CCA0403S0001(CCA0403S0001),CCA0507S0108(CCA0507S0108),CCA0507S0294(CCA0507S0294),CCA0524S0122(CCA0524S0122),CCA0552S0108(CCA0552S0108),CCA0552S0110(CCA0552S0110),CCA0589S0187(CCA0589S0187),CCA0616S0127(CCA0616S0127),CCA0632S0063(CCA0632S0063),CCA0632S0064(CCA0632S0064),CCA0694S0036(CCA0694S0036),CCA0806S0063(CCA0806S0063),CCA0929S0012(CCA0929S0012),CCA0944S0025(CCA0944S0025),CCA0989S0002(CCA0989S…
	CC	GO:0015630	microtubule cytoskeleton	5	52	57	341	0.00023671	0.027553	CCA0514S0043(CCA0514S0043),CCA0591S0102(CCA0591S0102),CCA0654S0033(CCA0654S0033),CCA0698S0007(CCA0698S0007),CCA1274S0002(CCA1274S0002)	CCA0126S0006(CCA0126S0006),CCA0500S0197(CCA0500S0197),CCA0502S0075(CCA0502S0075),CCA0510S0070(CCA0510S0070),CCA0522S0231(CCA0522S0231),CCA0526S0327(CCA0526S0327),CCA0529S0010(CCA0529S0010),CCA0529S0067(CCA0529S0067),CCA0539S0137(CCA0539S0137),CCA0549S0081(CCA0549S0081),CCA0552S0096(CCA0552S0096),CCA0552S0281(CCA0552S0281),CCA0555S0088(CCA0555S0088),CCA0566S0134(CCA0566S0134),CCA0576S0209(CCA0576S…
	CC	GO:0071944	cell periphery	144	339	483	4079	0.000446764	0.0433361	CCA0088S0003(CCA0088S0003),CCA0126S0003(CCA0126S0003),CCA0251S0001(CCA0251S0001),CCA0500S0096(CCA0500S0096),CCA0500S0188(CCA0500S0188),CCA0505S0073(CCA0505S0073),CCA0510S0084(CCA0510S0084),CCA0514S0003(CCA0514S0003),CCA0514S0124(CCA0514S0124),CCA0514S0192(CCA0514S0192),CCA0522S0010(CCA0522S0010),CCA0522S0057(CCA0522S0057),CCA0524S0057(CCA0524S0057),CCA0526S0345(CCA0526S0345),CCA0539S0125(CCA0539S…	CCA0006S0018(CCA0006S0018),CCA0069S0012(CCA0069S0012),CCA0103S0003(CCA0103S0003),CCA0115S0002(CCA0115S0002),CCA0174S0001(CCA0174S0001),CCA0203S0003(CCA0203S0003),CCA0231S0001(CCA0231S0001),CCA0266S0001(CCA0266S0001),CCA0301S0001(CCA0301S0001),CCA0403S0001(CCA0403S0001),CCA0432S0001(CCA0432S0001),CCA0500S0102(CCA0500S0102),CCA0500S0169(CCA0500S0169),CCA0500S0242(CCA0500S0242),CCA0500S0298(CCA0500S…
	CC	GO:0005856	cytoskeleton	11	62	73	487	0.000983747	0.0817916	CCA0514S0043(CCA0514S0043),CCA0522S0042(CCA0522S0042),CCA0539S0178(CCA0539S0178),CCA0582S0087(CCA0582S0087),CCA0591S0102(CCA0591S0102),CCA0634S0125(CCA0634S0125),CCA0654S0033(CCA0654S0033),CCA0698S0007(CCA0698S0007),CCA0782S0151(CCA0782S0151),CCA1274S0002(CCA1274S0002),CCA1621S0004(CCA1621S0004)	CCA0126S0006(CCA0126S0006),CCA0168S0001(CCA0168S0001),CCA0500S0197(CCA0500S0197),CCA0502S0075(CCA0502S0075),CCA0510S0070(CCA0510S0070),CCA0522S0231(CCA0522S0231),CCA0524S0101(CCA0524S0101),CCA0526S0327(CCA0526S0327),CCA0529S0010(CCA0529S0010),CCA0529S0067(CCA0529S0067),CCA0539S0137(CCA0539S0137),CCA0549S0081(CCA0549S0081),CCA0552S0096(CCA0552S0096),CCA0552S0281(CCA0552S0281),CCA0555S0088(CCA0555S…
	CC	GO:0019005	SCF ubiquitin ligase complex	7	10	17	74	0.00137477	0.0984134	CCA0623S0078(CCA0623S0078),CCA0642S0006(CCA0642S0006),CCA0862S0013(CCA0862S0013),CCA1024S0006(CCA1024S0006),CCA1095S0060(CCA1095S0060),CCA1118S0008(CCA1118S0008),CCA1656S0006(CCA1656S0006)	CCA0500S0116(CCA0500S0116),CCA0525S0039(CCA0525S0039),CCA0605S0005(CCA0605S0005),CCA0627S0054(CCA0627S0054),CCA0646S0109(CCA0646S0109),CCA0676S0026(CCA0676S0026),CCA0876S0079(CCA0876S0079),CCA1052S0038(CCA1052S0038),CCA1365S0033(CCA1365S0033),CCA1539S0035(CCA1539S0035)
	CC	GO:0000780	condensed nuclear chromosome, centromeric region	0	7	7	18	0.00152186	0.0984134	-	CCA0507S0150(CCA0507S0150),CCA0573S0125(CCA0573S0125),CCA0674S0097(CCA0674S0097),CCA0803S0070(CCA0803S0070),CCA1079S0077(CCA1079S0077),CCA1123S0002(CCA1123S0002),CCA1407S0015(CCA1407S0015)
	CC	GO:0000775	chromosome, centromeric region	0	17	17	76	0.00187312	0.09956	-	CCA0502S0075(CCA0502S0075),CCA0507S0150(CCA0507S0150),CCA0514S0274(CCA0514S0274),CCA0522S0231(CCA0522S0231),CCA0529S0010(CCA0529S0010),CCA0546S0130(CCA0546S0130),CCA0573S0125(CCA0573S0125),CCA0589S0186(CCA0589S0186),CCA0674S0097(CCA0674S0097),CCA0705S0049(CCA0705S0049),CCA0736S0027(CCA0736S0027),CCA0803S0070(CCA0803S0070),CCA0984S0047(CCA0984S0047),CCA1079S0077(CCA1079S0077),CCA1123S0002(CCA1123S…
40-CC/CC VS 25-CC/CC	BP	GO:0009628	response to abiotic stimulus	292	282	574	2708	6.82688e-08	0.000166609	CCA0010S0001(CCA0010S0001),CCA0010S0002(CCA0010S0002),CCA0086S0013(CCA0086S0013),CCA0183S0007(CCA0183S0007),CCA0500S0036(CCA0500S0036),CCA0500S0045(CCA0500S0045),CCA0500S0188(CCA0500S0188),CCA0500S0215(CCA0500S0215),CCA0500S0308(CCA0500S0308),CCA0502S0155(CCA0502S0155),CCA0502S0186(CCA0502S0186),CCA0507S0049(CCA0507S0049),CCA0513S0111(CCA0513S0111),CCA0513S0174(CCA0513S0174),CCA0513S0275(CCA0513S…	CCA0014S0040(CCA0014S0040),CCA0016S0007(CCA0016S0007),CCA0095S0005(CCA0095S0005),CCA0301S0001(CCA0301S0001),CCA0390S0001(CCA0390S0001),CCA0475S0001(CCA0475S0001),CCA0500S0116(CCA0500S0116),CCA0500S0252(CCA0500S0252),CCA0505S0131(CCA0505S0131),CCA0505S0267(CCA0505S0267),CCA0507S0011(CCA0507S0011),CCA0507S0084(CCA0507S0084),CCA0513S0091(CCA0513S0091),CCA0514S0023(CCA0514S0023),CCA0514S0063(CCA0514S…
	BP	GO:0071554	cell wall organization or biogenesis	111	30	141	527	7.16752e-08	0.000166609	CCA0014S0026(CCA0014S0026),CCA0063S0009(CCA0063S0009),CCA0128S0002(CCA0128S0002),CCA0315S0001(CCA0315S0001),CCA0403S0004(CCA0403S0004),CCA0502S0083(CCA0502S0083),CCA0505S0307(CCA0505S0307),CCA0510S0084(CCA0510S0084),CCA0514S0253(CCA0514S0253),CCA0520S0056(CCA0520S0056),CCA0524S0152(CCA0524S0152),CCA0525S0093(CCA0525S0093),CCA0525S0095(CCA0525S0095),CCA0526S0119(CCA0526S0119),CCA0539S0023(CCA0539S…	CCA0507S0133(CCA0507S0133),CCA0510S0089(CCA0510S0089),CCA0510S0090(CCA0510S0090),CCA0514S0003(CCA0514S0003),CCA0526S0324(CCA0526S0324),CCA0552S0159(CCA0552S0159),CCA0566S0032(CCA0566S0032),CCA0566S0148(CCA0566S0148),CCA0589S0187(CCA0589S0187),CCA0598S0067(CCA0598S0067),CCA0607S0068(CCA0607S0068),CCA0656S0094(CCA0656S0094),CCA0679S0134(CCA0679S0134),CCA0747S0059(CCA0747S0059),CCA0806S0073(CCA0806S…
	BP	GO:0042546	cell wall biogenesis	66	19	85	282	1.4674e-07	0.000227398	CCA0315S0001(CCA0315S0001),CCA0403S0004(CCA0403S0004),CCA0502S0083(CCA0502S0083),CCA0505S0307(CCA0505S0307),CCA0510S0084(CCA0510S0084),CCA0514S0253(CCA0514S0253),CCA0520S0056(CCA0520S0056),CCA0524S0152(CCA0524S0152),CCA0525S0093(CCA0525S0093),CCA0525S0095(CCA0525S0095),CCA0526S0119(CCA0526S0119),CCA0539S0023(CCA0539S0023),CCA0546S0068(CCA0546S0068),CCA0549S0016(CCA0549S0016),CCA0552S0277(CCA0552S…	CCA0510S0089(CCA0510S0089),CCA0510S0090(CCA0510S0090),CCA0514S0003(CCA0514S0003),CCA0526S0324(CCA0526S0324),CCA0607S0068(CCA0607S0068),CCA0679S0134(CCA0679S0134),CCA0806S0073(CCA0806S0073),CCA0906S0090(CCA0906S0090),CCA0942S0069(CCA0942S0069),CCA0949S0067(CCA0949S0067),CCA0949S0068(CCA0949S0068),CCA0989S0003(CCA0989S0003),CCA0989S0007(CCA0989S0007),CCA0989S0010(CCA0989S0010),CCA0998S0020(CCA0998S…
	BP	GO:0009834	plant-type secondary cell wall biogenesis	34	9	43	113	2.01184e-07	0.000233827	CCA0403S0004(CCA0403S0004),CCA0502S0083(CCA0502S0083),CCA0505S0307(CCA0505S0307),CCA0525S0093(CCA0525S0093),CCA0525S0095(CCA0525S0095),CCA0526S0119(CCA0526S0119),CCA0539S0023(CCA0539S0023),CCA0582S0120(CCA0582S0120),CCA0642S0097(CCA0642S0097),CCA0674S0139(CCA0674S0139),CCA0676S0049(CCA0676S0049),CCA0705S0055(CCA0705S0055),CCA0774S0051(CCA0774S0051),CCA0816S0103(CCA0816S0103),CCA0854S0080(CCA0854S…	CCA0607S0068(CCA0607S0068),CCA0679S0134(CCA0679S0134),CCA0989S0003(CCA0989S0003),CCA0989S0007(CCA0989S0007),CCA0989S0010(CCA0989S0010),CCA0998S0020(CCA0998S0020),CCA1147S0056(CCA1147S0056),CCA1187S0001(CCA1187S0001),CCA1187S0002(CCA1187S0002)
	BP	GO:0034637	cellular carbohydrate biosynthetic process	47	26	73	234	2.51482e-07	0.000233828	CCA0505S0307(CCA0505S0307),CCA0507S0322(CCA0507S0322),CCA0510S0084(CCA0510S0084),CCA0514S0253(CCA0514S0253),CCA0524S0152(CCA0524S0152),CCA0525S0093(CCA0525S0093),CCA0525S0095(CCA0525S0095),CCA0526S0119(CCA0526S0119),CCA0526S0253(CCA0526S0253),CCA0539S0023(CCA0539S0023),CCA0546S0068(CCA0546S0068),CCA0549S0016(CCA0549S0016),CCA0549S0034(CCA0549S0034),CCA0552S0277(CCA0552S0277),CCA0576S0221(CCA0576S…	CCA0510S0089(CCA0510S0089),CCA0510S0090(CCA0510S0090),CCA0514S0003(CCA0514S0003),CCA0597S0168(CCA0597S0168),CCA0597S0169(CCA0597S0169),CCA0597S0170(CCA0597S0170),CCA0607S0055(CCA0607S0055),CCA0656S0038(CCA0656S0038),CCA0659S0131(CCA0659S0131),CCA0779S0061(CCA0779S0061),CCA0784S0041(CCA0784S0041),CCA0784S0139(CCA0784S0139),CCA0806S0073(CCA0806S0073),CCA0836S0045(CCA0836S0045),CCA0887S0035(CCA0887S…
	BP	GO:0071669	plant-type cell wall organization or biogenesis	81	21	102	361	3.02062e-07	0.000234048	CCA0014S0026(CCA0014S0026),CCA0403S0004(CCA0403S0004),CCA0502S0083(CCA0502S0083),CCA0505S0307(CCA0505S0307),CCA0510S0084(CCA0510S0084),CCA0514S0253(CCA0514S0253),CCA0524S0152(CCA0524S0152),CCA0525S0093(CCA0525S0093),CCA0525S0095(CCA0525S0095),CCA0526S0119(CCA0526S0119),CCA0539S0023(CCA0539S0023),CCA0542S0100(CCA0542S0100),CCA0546S0068(CCA0546S0068),CCA0549S0016(CCA0549S0016),CCA0573S0190(CCA0573S…	CCA0510S0089(CCA0510S0089),CCA0510S0090(CCA0510S0090),CCA0514S0003(CCA0514S0003),CCA0526S0324(CCA0526S0324),CCA0566S0148(CCA0566S0148),CCA0598S0067(CCA0598S0067),CCA0607S0068(CCA0607S0068),CCA0679S0134(CCA0679S0134),CCA0806S0073(CCA0806S0073),CCA0906S0090(CCA0906S0090),CCA0944S0040(CCA0944S0040),CCA0949S0067(CCA0949S0067),CCA0949S0068(CCA0949S0068),CCA0989S0003(CCA0989S0003),CCA0989S0007(CCA0989S…
	BP	GO:0016051	carbohydrate biosynthetic process	55	38	93	329	9.75542e-07	0.0006479	CCA0505S0160(CCA0505S0160),CCA0505S0307(CCA0505S0307),CCA0507S0322(CCA0507S0322),CCA0510S0084(CCA0510S0084),CCA0514S0253(CCA0514S0253),CCA0524S0065(CCA0524S0065),CCA0524S0152(CCA0524S0152),CCA0525S0093(CCA0525S0093),CCA0525S0095(CCA0525S0095),CCA0526S0119(CCA0526S0119),CCA0526S0253(CCA0526S0253),CCA0539S0023(CCA0539S0023),CCA0546S0068(CCA0546S0068),CCA0549S0016(CCA0549S0016),CCA0549S0034(CCA0549S…	CCA0510S0089(CCA0510S0089),CCA0510S0090(CCA0510S0090),CCA0514S0003(CCA0514S0003),CCA0535S0080(CCA0535S0080),CCA0552S0159(CCA0552S0159),CCA0563S0026(CCA0563S0026),CCA0597S0168(CCA0597S0168),CCA0597S0169(CCA0597S0169),CCA0597S0170(CCA0597S0170),CCA0607S0055(CCA0607S0055),CCA0652S0024(CCA0652S0024),CCA0656S0038(CCA0656S0038),CCA0659S0131(CCA0659S0131),CCA0779S0061(CCA0779S0061),CCA0784S0041(CCA0784S…
	BP	GO:0015979	photosynthesis	6	48	54	164	1.43158e-06	0.000831925	CCA0526S0330(CCA0526S0330),CCA0565S0031(CCA0565S0031),CCA0700S0061(CCA0700S0061),CCA0816S0025(CCA0816S0025),CCA1118S0034(CCA1118S0034),CCA1343S0037(CCA1343S0037)	CCA0095S0005(CCA0095S0005),CCA0105S0001(CCA0105S0001),CCA0526S0015(CCA0526S0015),CCA0546S0042(CCA0546S0042),CCA0552S0280(CCA0552S0280),CCA0559S0052(CCA0559S0052),CCA0563S0026(CCA0563S0026),CCA0573S0199(CCA0573S0199),CCA0573S0203(CCA0573S0203),CCA0576S0057(CCA0576S0057),CCA0597S0020(CCA0597S0020),CCA0607S0037(CCA0607S0037),CCA0616S0169(CCA0616S0169),CCA0616S0171(CCA0616S0171),CCA0628S0005(CCA0628S…
	BP	GO:0045491	xylan metabolic process	23	1	24	52	1.88413e-06	0.000973259	CCA0063S0009(CCA0063S0009),CCA0505S0307(CCA0505S0307),CCA0525S0093(CCA0525S0093),CCA0525S0095(CCA0525S0095),CCA0526S0119(CCA0526S0119),CCA0539S0023(CCA0539S0023),CCA0552S0277(CCA0552S0277),CCA0576S0221(CCA0576S0221),CCA0674S0139(CCA0674S0139),CCA0676S0049(CCA0676S0049),CCA0676S0071(CCA0676S0071),CCA0700S0009(CCA0700S0009),CCA0700S0066(CCA0700S0066),CCA0774S0051(CCA0774S0051),CCA0929S0111(CCA0929S…	CCA0507S0133(CCA0507S0133)
	BP	GO:0045492	xylan biosynthetic process	19	0	19	37	3.05371e-06	0.00141967	CCA0505S0307(CCA0505S0307),CCA0525S0093(CCA0525S0093),CCA0525S0095(CCA0525S0095),CCA0526S0119(CCA0526S0119),CCA0539S0023(CCA0539S0023),CCA0552S0277(CCA0552S0277),CCA0576S0221(CCA0576S0221),CCA0674S0139(CCA0674S0139),CCA0676S0071(CCA0676S0071),CCA0700S0009(CCA0700S0009),CCA0700S0066(CCA0700S0066),CCA0774S0051(CCA0774S0051),CCA0935S0050(CCA0935S0050),CCA1015S0034(CCA1015S0034),CCA1034S0021(CCA1034S…	-
	MF	GO:0046527	glucosyltransferase activity	47	26	73	238	9.15251e-07	0.000800398	CCA0051S0007(CCA0051S0007),CCA0188S0004(CCA0188S0004),CCA0431S0010(CCA0431S0010),CCA0500S0118(CCA0500S0118),CCA0510S0084(CCA0510S0084),CCA0513S0187(CCA0513S0187),CCA0514S0090(CCA0514S0090),CCA0524S0212(CCA0524S0212),CCA0526S0141(CCA0526S0141),CCA0526S0253(CCA0526S0253),CCA0542S0145(CCA0542S0145),CCA0549S0016(CCA0549S0016),CCA0555S0047(CCA0555S0047),CCA0559S0124(CCA0559S0124),CCA0582S0012(CCA0582S…	CCA0357S0001(CCA0357S0001),CCA0510S0089(CCA0510S0089),CCA0510S0090(CCA0510S0090),CCA0514S0003(CCA0514S0003),CCA0526S0324(CCA0526S0324),CCA0539S0277(CCA0539S0277),CCA0552S0159(CCA0552S0159),CCA0582S0001(CCA0582S0001),CCA0597S0168(CCA0597S0168),CCA0597S0169(CCA0597S0169),CCA0597S0170(CCA0597S0170),CCA0607S0055(CCA0607S0055),CCA0779S0061(CCA0779S0061),CCA0789S0119(CCA0789S0119),CCA0806S0073(CCA0806S…
	MF	GO:0016757	transferase activity, transferring glycosyl groups	76	42	118	437	1.04833e-06	0.000800398	CCA0009S0003(CCA0009S0003),CCA0051S0007(CCA0051S0007),CCA0188S0004(CCA0188S0004),CCA0431S0010(CCA0431S0010),CCA0500S0118(CCA0500S0118),CCA0500S0234(CCA0500S0234),CCA0505S0307(CCA0505S0307),CCA0510S0084(CCA0510S0084),CCA0513S0187(CCA0513S0187),CCA0514S0090(CCA0514S0090),CCA0520S0019(CCA0520S0019),CCA0524S0212(CCA0524S0212),CCA0525S0095(CCA0525S0095),CCA0526S0119(CCA0526S0119),CCA0526S0141(CCA0526S…	CCA0357S0001(CCA0357S0001),CCA0510S0089(CCA0510S0089),CCA0510S0090(CCA0510S0090),CCA0514S0003(CCA0514S0003),CCA0524S0303(CCA0524S0303),CCA0526S0324(CCA0526S0324),CCA0539S0277(CCA0539S0277),CCA0552S0159(CCA0552S0159),CCA0555S0024(CCA0555S0024),CCA0582S0001(CCA0582S0001),CCA0597S0168(CCA0597S0168),CCA0597S0169(CCA0597S0169),CCA0597S0170(CCA0597S0170),CCA0607S0055(CCA0607S0055),CCA0649S0055(CCA0649S…
	MF	GO:0016758	transferase activity, transferring hexosyl groups	65	39	104	383	3.4721e-06	0.0017673	CCA0051S0007(CCA0051S0007),CCA0188S0004(CCA0188S0004),CCA0431S0010(CCA0431S0010),CCA0500S0118(CCA0500S0118),CCA0500S0234(CCA0500S0234),CCA0505S0307(CCA0505S0307),CCA0510S0084(CCA0510S0084),CCA0513S0187(CCA0513S0187),CCA0514S0090(CCA0514S0090),CCA0520S0019(CCA0520S0019),CCA0524S0212(CCA0524S0212),CCA0526S0119(CCA0526S0119),CCA0526S0141(CCA0526S0141),CCA0526S0253(CCA0526S0253),CCA0539S0023(CCA0539S…	CCA0357S0001(CCA0357S0001),CCA0510S0089(CCA0510S0089),CCA0510S0090(CCA0510S0090),CCA0514S0003(CCA0514S0003),CCA0524S0303(CCA0524S0303),CCA0526S0324(CCA0526S0324),CCA0539S0277(CCA0539S0277),CCA0552S0159(CCA0552S0159),CCA0555S0024(CCA0555S0024),CCA0582S0001(CCA0582S0001),CCA0597S0168(CCA0597S0168),CCA0597S0169(CCA0597S0169),CCA0597S0170(CCA0597S0170),CCA0607S0055(CCA0607S0055),CCA0649S0055(CCA0649S…
	MF	GO:0008194	UDP-glycosyltransferase activity	46	26	72	247	8.25694e-06	0.00298942	CCA0009S0003(CCA0009S0003),CCA0431S0010(CCA0431S0010),CCA0500S0118(CCA0500S0118),CCA0505S0307(CCA0505S0307),CCA0513S0187(CCA0513S0187),CCA0524S0212(CCA0524S0212),CCA0525S0095(CCA0525S0095),CCA0526S0119(CCA0526S0119),CCA0526S0253(CCA0526S0253),CCA0539S0023(CCA0539S0023),CCA0546S0068(CCA0546S0068),CCA0552S0277(CCA0552S0277),CCA0555S0047(CCA0555S0047),CCA0559S0124(CCA0559S0124),CCA0578S0076(CCA0578S…	CCA0357S0001(CCA0357S0001),CCA0539S0277(CCA0539S0277),CCA0552S0159(CCA0552S0159),CCA0582S0001(CCA0582S0001),CCA0597S0168(CCA0597S0168),CCA0597S0169(CCA0597S0169),CCA0597S0170(CCA0597S0170),CCA0607S0055(CCA0607S0055),CCA0737S0059(CCA0737S0059),CCA0789S0119(CCA0789S0119),CCA0836S0045(CCA0836S0045),CCA0904S0057(CCA0904S0057),CCA0906S0090(CCA0906S0090),CCA0906S0101(CCA0906S0101),CCA0941S0060(CCA0941S…
	MF	GO:0004553	hydrolase activity, hydrolyzing O-glycosyl compounds	54	23	77	270	9.78855e-06	0.00298942	CCA0063S0009(CCA0063S0009),CCA0143S0002(CCA0143S0002),CCA0507S0057(CCA0507S0057),CCA0524S0217(CCA0524S0217),CCA0525S0040(CCA0525S0040),CCA0559S0036(CCA0559S0036),CCA0566S0079(CCA0566S0079),CCA0587S0027(CCA0587S0027),CCA0589S0005(CCA0589S0005),CCA0601S0066(CCA0601S0066),CCA0613S0017(CCA0613S0017),CCA0627S0040(CCA0627S0040),CCA0642S0036(CCA0642S0036),CCA0670S0152(CCA0670S0152),CCA0679S0084(CCA0679S…	CCA0115S0002(CCA0115S0002),CCA0507S0133(CCA0507S0133),CCA0524S0106(CCA0524S0106),CCA0524S0291(CCA0524S0291),CCA0524S0292(CCA0524S0292),CCA0559S0038(CCA0559S0038),CCA0565S0082(CCA0565S0082),CCA0576S0032(CCA0576S0032),CCA0610S0037(CCA0610S0037),CCA0623S0016(CCA0623S0016),CCA0659S0103(CCA0659S0103),CCA0694S0066(CCA0694S0066),CCA0737S0066(CCA0737S0066),CCA0737S0071(CCA0737S0071),CCA0839S0100(CCA0839S…
	MF	GO:0031409	pigment binding	1	12	13	22	1.85096e-05	0.00392544	CCA1118S0034(CCA1118S0034)	CCA0616S0169(CCA0616S0169),CCA0616S0171(CCA0616S0171),CCA0642S0057(CCA0642S0057),CCA0646S0117(CCA0646S0117),CCA0961S0024(CCA0961S0024),CCA1015S0047(CCA1015S0047),CCA1118S0063(CCA1118S0063),CCA1225S0031(CCA1225S0031),CCA1407S0012(CCA1407S0012),CCA1463S0001(CCA1463S0001),CCA1463S0003(CCA1463S0003),CCA1573S0013(CCA1573S0013)
	MF	GO:0016168	chlorophyll binding	1	13	14	25	2.04189e-05	0.00392544	CCA1118S0034(CCA1118S0034)	CCA0616S0169(CCA0616S0169),CCA0616S0171(CCA0616S0171),CCA0642S0057(CCA0642S0057),CCA0646S0117(CCA0646S0117),CCA0929S0042(CCA0929S0042),CCA0961S0024(CCA0961S0024),CCA1015S0047(CCA1015S0047),CCA1118S0063(CCA1118S0063),CCA1225S0031(CCA1225S0031),CCA1407S0012(CCA1407S0012),CCA1463S0001(CCA1463S0001),CCA1463S0003(CCA1463S0003),CCA1573S0013(CCA1573S0013)
	MF	GO:0035251	UDP-glucosyltransferase activity	32	20	52	167	2.05655e-05	0.00392544	CCA0431S0010(CCA0431S0010),CCA0500S0118(CCA0500S0118),CCA0513S0187(CCA0513S0187),CCA0524S0212(CCA0524S0212),CCA0526S0253(CCA0526S0253),CCA0555S0047(CCA0555S0047),CCA0559S0124(CCA0559S0124),CCA0582S0012(CCA0582S0012),CCA0605S0033(CCA0605S0033),CCA0614S0001(CCA0614S0001),CCA0649S0070(CCA0649S0070),CCA0680S0095(CCA0680S0095),CCA0686S0038(CCA0686S0038),CCA0784S0055(CCA0784S0055),CCA0816S0109(CCA0816S…	CCA0357S0001(CCA0357S0001),CCA0539S0277(CCA0539S0277),CCA0552S0159(CCA0552S0159),CCA0582S0001(CCA0582S0001),CCA0597S0168(CCA0597S0168),CCA0597S0169(CCA0597S0169),CCA0597S0170(CCA0597S0170),CCA0607S0055(CCA0607S0055),CCA0789S0119(CCA0789S0119),CCA0906S0101(CCA0906S0101),CCA0941S0060(CCA0941S0060),CCA0998S0012(CCA0998S0012),CCA1013S0044(CCA1013S0044),CCA1089S0005(CCA1089S0005),CCA1111S0006(CCA1111S…
	MF	GO:0016798	hydrolase activity, acting on glycosyl bonds	55	25	80	291	2.83747e-05	0.00481424	CCA0063S0009(CCA0063S0009),CCA0143S0002(CCA0143S0002),CCA0507S0057(CCA0507S0057),CCA0524S0217(CCA0524S0217),CCA0525S0040(CCA0525S0040),CCA0559S0036(CCA0559S0036),CCA0566S0079(CCA0566S0079),CCA0587S0027(CCA0587S0027),CCA0589S0005(CCA0589S0005),CCA0601S0066(CCA0601S0066),CCA0613S0017(CCA0613S0017),CCA0627S0040(CCA0627S0040),CCA0642S0036(CCA0642S0036),CCA0652S0061(CCA0652S0061),CCA0670S0152(CCA0670S…	CCA0115S0002(CCA0115S0002),CCA0507S0133(CCA0507S0133),CCA0524S0106(CCA0524S0106),CCA0524S0291(CCA0524S0291),CCA0524S0292(CCA0524S0292),CCA0559S0038(CCA0559S0038),CCA0565S0082(CCA0565S0082),CCA0576S0032(CCA0576S0032),CCA0610S0037(CCA0610S0037),CCA0623S0016(CCA0623S0016),CCA0659S0103(CCA0659S0103),CCA0666S0001(CCA0666S0001),CCA0694S0066(CCA0694S0066),CCA0737S0066(CCA0737S0066),CCA0737S0071(CCA0737S…
	MF	GO:0008466	glycogenin glucosyltransferase activity	9	4	13	23	3.55961e-05	0.00543552	CCA0526S0253(CCA0526S0253),CCA0614S0001(CCA0614S0001),CCA0838S0099(CCA0838S0099),CCA0898S0003(CCA0898S0003),CCA0942S0106(CCA0942S0106),CCA1057S0034(CCA1057S0034),CCA1120S0009(CCA1120S0009),CCA1280S0015(CCA1280S0015),CCA1641S0003(CCA1641S0003)	CCA0597S0168(CCA0597S0168),CCA0597S0169(CCA0597S0169),CCA0597S0170(CCA0597S0170),CCA1111S0006(CCA1111S0006)
	CC	GO:0009579	thylakoid	25	114	139	497	1.15011e-08	7.82077e-06	CCA0514S0124(CCA0514S0124),CCA0526S0249(CCA0526S0249),CCA0552S0204(CCA0552S0204),CCA0616S0014(CCA0616S0014),CCA0700S0061(CCA0700S0061),CCA0709S0091(CCA0709S0091),CCA0709S0094(CCA0709S0094),CCA0799S0076(CCA0799S0076),CCA0799S0131(CCA0799S0131),CCA0816S0025(CCA0816S0025),CCA0836S0081(CCA0836S0081),CCA0880S0001(CCA0880S0001),CCA0918S0155(CCA0918S0155),CCA1048S0004(CCA1048S0004),CCA1060S0045(CCA1060S…	CCA0168S0001(CCA0168S0001),CCA0500S0040(CCA0500S0040),CCA0524S0106(CCA0524S0106),CCA0525S0162(CCA0525S0162),CCA0526S0015(CCA0526S0015),CCA0542S0018(CCA0542S0018),CCA0542S0101(CCA0542S0101),CCA0546S0042(CCA0546S0042),CCA0546S0237(CCA0546S0237),CCA0552S0192(CCA0552S0192),CCA0552S0280(CCA0552S0280),CCA0555S0125(CCA0555S0125),CCA0559S0135(CCA0559S0135),CCA0563S0026(CCA0563S0026),CCA0573S0199(CCA0573S…
	CC	GO:0031226	intrinsic component of plasma membrane	76	56	132	489	2.52695e-07	4.58806e-05	CCA0063S0005(CCA0063S0005),CCA0143S0002(CCA0143S0002),CCA0507S0057(CCA0507S0057),CCA0507S0128(CCA0507S0128),CCA0522S0057(CCA0522S0057),CCA0522S0172(CCA0522S0172),CCA0524S0057(CCA0524S0057),CCA0524S0058(CCA0524S0058),CCA0524S0217(CCA0524S0217),CCA0525S0040(CCA0525S0040),CCA0533S0068(CCA0533S0068),CCA0542S0052(CCA0542S0052),CCA0546S0083(CCA0546S0083),CCA0546S0161(CCA0546S0161),CCA0555S0134(CCA0555S…	CCA0500S0348(CCA0500S0348),CCA0505S0131(CCA0505S0131),CCA0524S0062(CCA0524S0062),CCA0533S0224(CCA0533S0224),CCA0533S0225(CCA0533S0225),CCA0587S0040(CCA0587S0040),CCA0589S0061(CCA0589S0061),CCA0589S0187(CCA0589S0187),CCA0589S0245(CCA0589S0245),CCA0597S0182(CCA0597S0182),CCA0659S0103(CCA0659S0103),CCA0674S0066(CCA0674S0066),CCA0674S0134(CCA0674S0134),CCA0674S0202(CCA0674S0202),CCA0679S0134(CCA0679S…
	CC	GO:0031976	plastid thylakoid	21	93	114	408	2.53512e-07	4.58806e-05	CCA0514S0124(CCA0514S0124),CCA0526S0249(CCA0526S0249),CCA0616S0014(CCA0616S0014),CCA0700S0061(CCA0700S0061),CCA0709S0091(CCA0709S0091),CCA0709S0094(CCA0709S0094),CCA0799S0131(CCA0799S0131),CCA0816S0025(CCA0816S0025),CCA0836S0081(CCA0836S0081),CCA0880S0001(CCA0880S0001),CCA0918S0155(CCA0918S0155),CCA1060S0045(CCA1060S0045),CCA1118S0034(CCA1118S0034),CCA1151S0026(CCA1151S0026),CCA1219S0081(CCA1219S…	CCA0500S0040(CCA0500S0040),CCA0524S0106(CCA0524S0106),CCA0525S0162(CCA0525S0162),CCA0542S0018(CCA0542S0018),CCA0542S0101(CCA0542S0101),CCA0546S0042(CCA0546S0042),CCA0546S0237(CCA0546S0237),CCA0552S0280(CCA0552S0280),CCA0559S0135(CCA0559S0135),CCA0573S0199(CCA0573S0199),CCA0576S0057(CCA0576S0057),CCA0576S0076(CCA0576S0076),CCA0578S0078(CCA0578S0078),CCA0589S0001(CCA0589S0001),CCA0591S0071(CCA0591S…
	CC	GO:0009534	chloroplast thylakoid	21	92	113	404	2.69886e-07	4.58806e-05	CCA0514S0124(CCA0514S0124),CCA0526S0249(CCA0526S0249),CCA0616S0014(CCA0616S0014),CCA0700S0061(CCA0700S0061),CCA0709S0091(CCA0709S0091),CCA0709S0094(CCA0709S0094),CCA0799S0131(CCA0799S0131),CCA0816S0025(CCA0816S0025),CCA0836S0081(CCA0836S0081),CCA0880S0001(CCA0880S0001),CCA0918S0155(CCA0918S0155),CCA1060S0045(CCA1060S0045),CCA1118S0034(CCA1118S0034),CCA1151S0026(CCA1151S0026),CCA1219S0081(CCA1219S…	CCA0500S0040(CCA0500S0040),CCA0524S0106(CCA0524S0106),CCA0525S0162(CCA0525S0162),CCA0542S0018(CCA0542S0018),CCA0542S0101(CCA0542S0101),CCA0546S0042(CCA0546S0042),CCA0546S0237(CCA0546S0237),CCA0552S0280(CCA0552S0280),CCA0559S0135(CCA0559S0135),CCA0573S0199(CCA0573S0199),CCA0576S0057(CCA0576S0057),CCA0578S0078(CCA0578S0078),CCA0589S0001(CCA0589S0001),CCA0591S0071(CCA0591S0071),CCA0597S0020(CCA0597S…
	CC	GO:0009507	chloroplast	158	335	493	2283	4.55291e-07	6.19196e-05	CCA0039S0010(CCA0039S0010),CCA0426S0001(CCA0426S0001),CCA0500S0152(CCA0500S0152),CCA0500S0188(CCA0500S0188),CCA0500S0224(CCA0500S0224),CCA0502S0133(CCA0502S0133),CCA0506S0001(CCA0506S0001),CCA0507S0049(CCA0507S0049),CCA0514S0124(CCA0514S0124),CCA0520S0019(CCA0520S0019),CCA0520S0061(CCA0520S0061),CCA0524S0330(CCA0524S0330),CCA0524S0340(CCA0524S0340),CCA0526S0141(CCA0526S0141),CCA0526S0249(CCA0526S…	CCA0014S0040(CCA0014S0040),CCA0095S0005(CCA0095S0005),CCA0095S0006(CCA0095S0006),CCA0105S0001(CCA0105S0001),CCA0288S0001(CCA0288S0001),CCA0308S0001(CCA0308S0001),CCA0403S0009(CCA0403S0009),CCA0500S0040(CCA0500S0040),CCA0500S0041(CCA0500S0041),CCA0500S0074(CCA0500S0074),CCA0500S0229(CCA0500S0229),CCA0502S0152(CCA0502S0152),CCA0502S0177(CCA0502S0177),CCA0510S0116(CCA0510S0116),CCA0513S0153(CCA0513S…
	CC	GO:0031225	anchored component of membrane	58	11	69	219	6.11585e-07	6.9313e-05	CCA0063S0005(CCA0063S0005),CCA0143S0002(CCA0143S0002),CCA0183S0015(CCA0183S0015),CCA0507S0057(CCA0507S0057),CCA0507S0128(CCA0507S0128),CCA0522S0057(CCA0522S0057),CCA0524S0057(CCA0524S0057),CCA0524S0058(CCA0524S0058),CCA0524S0217(CCA0524S0217),CCA0525S0040(CCA0525S0040),CCA0533S0068(CCA0533S0068),CCA0535S0059(CCA0535S0059),CCA0542S0052(CCA0542S0052),CCA0546S0083(CCA0546S0083),CCA0555S0134(CCA0555S…	CCA0500S0344(CCA0500S0344),CCA0589S0187(CCA0589S0187),CCA0659S0103(CCA0659S0103),CCA0694S0036(CCA0694S0036),CCA0964S0039(CCA0964S0039),CCA0989S0003(CCA0989S0003),CCA0989S0007(CCA0989S0007),CCA0989S0010(CCA0989S0010),CCA1187S0001(CCA1187S0001),CCA1187S0002(CCA1187S0002),CCA1673S0013(CCA1673S0013)
	CC	GO:0009536	plastid	164	344	508	2373	8.93066e-07	8.6755e-05	CCA0039S0010(CCA0039S0010),CCA0277S0002(CCA0277S0002),CCA0426S0001(CCA0426S0001),CCA0500S0152(CCA0500S0152),CCA0500S0188(CCA0500S0188),CCA0500S0224(CCA0500S0224),CCA0502S0133(CCA0502S0133),CCA0506S0001(CCA0506S0001),CCA0507S0049(CCA0507S0049),CCA0514S0124(CCA0514S0124),CCA0520S0019(CCA0520S0019),CCA0520S0061(CCA0520S0061),CCA0524S0330(CCA0524S0330),CCA0524S0340(CCA0524S0340),CCA0526S0141(CCA0526S…	CCA0014S0040(CCA0014S0040),CCA0095S0005(CCA0095S0005),CCA0095S0006(CCA0095S0006),CCA0105S0001(CCA0105S0001),CCA0288S0001(CCA0288S0001),CCA0308S0001(CCA0308S0001),CCA0403S0009(CCA0403S0009),CCA0500S0040(CCA0500S0040),CCA0500S0041(CCA0500S0041),CCA0500S0074(CCA0500S0074),CCA0500S0229(CCA0500S0229),CCA0502S0152(CCA0502S0152),CCA0502S0177(CCA0502S0177),CCA0510S0116(CCA0510S0116),CCA0513S0153(CCA0513S…
	CC	GO:0071944	cell periphery	480	348	828	4079	1.50061e-06	0.000127552	CCA0014S0026(CCA0014S0026),CCA0020S0003(CCA0020S0003),CCA0063S0005(CCA0063S0005),CCA0063S0009(CCA0063S0009),CCA0088S0003(CCA0088S0003),CCA0108S0016(CCA0108S0016),CCA0117S0001(CCA0117S0001),CCA0126S0001(CCA0126S0001),CCA0126S0003(CCA0126S0003),CCA0128S0001(CCA0128S0001),CCA0128S0002(CCA0128S0002),CCA0143S0002(CCA0143S0002),CCA0251S0001(CCA0251S0001),CCA0500S0039(CCA0500S0039),CCA0500S0096(CCA0500S…	CCA0006S0018(CCA0006S0018),CCA0016S0007(CCA0016S0007),CCA0058S0002(CCA0058S0002),CCA0115S0002(CCA0115S0002),CCA0174S0001(CCA0174S0001),CCA0231S0001(CCA0231S0001),CCA0301S0001(CCA0301S0001),CCA0371S0003(CCA0371S0003),CCA0500S0252(CCA0500S0252),CCA0500S0348(CCA0500S0348),CCA0505S0131(CCA0505S0131),CCA0507S0133(CCA0507S0133),CCA0507S0182(CCA0507S0182),CCA0510S0089(CCA0510S0089),CCA0510S0090(CCA0510S…
	CC	GO:0048046	apoplast	47	37	84	290	2.00642e-06	0.000151596	CCA0063S0009(CCA0063S0009),CCA0514S0124(CCA0514S0124),CCA0533S0068(CCA0533S0068),CCA0533S0077(CCA0533S0077),CCA0539S0057(CCA0539S0057),CCA0546S0083(CCA0546S0083),CCA0551S0002(CCA0551S0002),CCA0576S0148(CCA0576S0148),CCA0654S0001(CCA0654S0001),CCA0670S0064(CCA0670S0064),CCA0698S0156(CCA0698S0156),CCA0701S0157(CCA0701S0157),CCA0709S0091(CCA0709S0091),CCA0709S0094(CCA0709S0094),CCA0765S0085(CCA0765S…	CCA0403S0009(CCA0403S0009),CCA0507S0133(CCA0507S0133),CCA0522S0055(CCA0522S0055),CCA0555S0125(CCA0555S0125),CCA0563S0026(CCA0563S0026),CCA0589S0176(CCA0589S0176),CCA0616S0112(CCA0616S0112),CCA0632S0084(CCA0632S0084),CCA0632S0085(CCA0632S0085),CCA0680S0073(CCA0680S0073),CCA0709S0013(CCA0709S0013),CCA0718S0051(CCA0718S0051),CCA0733S0139(CCA0733S0139),CCA0737S0056(CCA0737S0056),CCA0747S0012(CCA0747S…
	CC	GO:0055035	plastid thylakoid membrane	12	77	89	317	4.15391e-06	0.000282466	CCA0700S0061(CCA0700S0061),CCA0816S0025(CCA0816S0025),CCA0836S0081(CCA0836S0081),CCA0880S0001(CCA0880S0001),CCA0918S0155(CCA0918S0155),CCA1060S0045(CCA1060S0045),CCA1118S0034(CCA1118S0034),CCA1151S0026(CCA1151S0026),CCA1219S0081(CCA1219S0081),CCA1225S0023(CCA1225S0023),CCA1334S0010(CCA1334S0010),CCA1648S0013(CCA1648S0013)	CCA0500S0040(CCA0500S0040),CCA0524S0106(CCA0524S0106),CCA0525S0162(CCA0525S0162),CCA0542S0101(CCA0542S0101),CCA0546S0042(CCA0546S0042),CCA0546S0237(CCA0546S0237),CCA0552S0280(CCA0552S0280),CCA0559S0135(CCA0559S0135),CCA0573S0199(CCA0573S0199),CCA0576S0057(CCA0576S0057),CCA0576S0076(CCA0576S0076),CCA0578S0078(CCA0578S0078),CCA0591S0071(CCA0591S0071),CCA0597S0020(CCA0597S0020),CCA0607S0037(CCA0607S…
35-CC/CI VS 25-CC/CI	BP	GO:0009813	flavonoid biosynthetic process	6	30	36	115	6.8587e-09	2.13957e-05	CCA0526S0249(CCA0526S0249),CCA1022S0024(CCA1022S0024),CCA1055S0039(CCA1055S0039),CCA1199S0002(CCA1199S0002),CCA1519S0048(CCA1519S0048),CCA1737S0005(CCA1737S0005)	CCA0006S0007(CCA0006S0007),CCA0526S0313(CCA0526S0313),CCA0533S0009(CCA0533S0009),CCA0533S0160(CCA0533S0160),CCA0546S0049(CCA0546S0049),CCA0576S0103(CCA0576S0103),CCA0589S0069(CCA0589S0069),CCA0589S0071(CCA0589S0071),CCA0623S0021(CCA0623S0021),CCA0638S0198(CCA0638S0198),CCA0705S0076(CCA0705S0076),CCA0709S0057(CCA0709S0057),CCA0779S0162(CCA0779S0162),CCA0782S0013(CCA0782S0013),CCA0822S0057(CCA0822S…
	BP	GO:0009812	flavonoid metabolic process	7	37	44	159	1.0858e-08	2.13957e-05	CCA0526S0249(CCA0526S0249),CCA1022S0024(CCA1022S0024),CCA1055S0039(CCA1055S0039),CCA1199S0002(CCA1199S0002),CCA1300S0006(CCA1300S0006),CCA1519S0048(CCA1519S0048),CCA1737S0005(CCA1737S0005)	CCA0006S0007(CCA0006S0007),CCA0514S0239(CCA0514S0239),CCA0514S0241(CCA0514S0241),CCA0526S0313(CCA0526S0313),CCA0533S0009(CCA0533S0009),CCA0533S0160(CCA0533S0160),CCA0546S0049(CCA0546S0049),CCA0576S0103(CCA0576S0103),CCA0589S0069(CCA0589S0069),CCA0589S0071(CCA0589S0071),CCA0623S0021(CCA0623S0021),CCA0638S0198(CCA0638S0198),CCA0705S0076(CCA0705S0076),CCA0709S0057(CCA0709S0057),CCA0779S0162(CCA0779S…
	BP	GO:0055114	oxidation-reduction process	82	119	201	1271	2.84921e-07	0.000374291	CCA0260S0001(CCA0260S0001),CCA0500S0152(CCA0500S0152),CCA0524S0112(CCA0524S0112),CCA0524S0131(CCA0524S0131),CCA0524S0132(CCA0524S0132),CCA0524S0180(CCA0524S0180),CCA0526S0170(CCA0526S0170),CCA0526S0330(CCA0526S0330),CCA0529S0057(CCA0529S0057),CCA0533S0060(CCA0533S0060),CCA0533S0181(CCA0533S0181),CCA0535S0120(CCA0535S0120),CCA0552S0019(CCA0552S0019),CCA0552S0021(CCA0552S0021),CCA0552S0027(CCA0552S…	CCA0006S0007(CCA0006S0007),CCA0403S0001(CCA0403S0001),CCA0475S0001(CCA0475S0001),CCA0505S0269(CCA0505S0269),CCA0507S0050(CCA0507S0050),CCA0513S0170(CCA0513S0170),CCA0514S0239(CCA0514S0239),CCA0514S0241(CCA0514S0241),CCA0522S0188(CCA0522S0188),CCA0524S0256(CCA0524S0256),CCA0526S0015(CCA0526S0015),CCA0526S0140(CCA0526S0140),CCA0533S0160(CCA0533S0160),CCA0539S0145(CCA0539S0145),CCA0546S0123(CCA0546S…
	BP	GO:0009698	phenylpropanoid metabolic process	4	35	39	167	7.58946e-06	0.00716101	CCA0500S0163(CCA0500S0163),CCA0789S0129(CCA0789S0129),CCA0862S0013(CCA0862S0013),CCA1244S0032(CCA1244S0032)	CCA0500S0045(CCA0500S0045),CCA0500S0229(CCA0500S0229),CCA0522S0188(CCA0522S0188),CCA0533S0160(CCA0533S0160),CCA0546S0049(CCA0546S0049),CCA0546S0150(CCA0546S0150),CCA0546S0286(CCA0546S0286),CCA0573S0080(CCA0573S0080),CCA0582S0110(CCA0582S0110),CCA0589S0052(CCA0589S0052),CCA0589S0069(CCA0589S0069),CCA0589S0071(CCA0589S0071),CCA0589S0228(CCA0589S0228),CCA0589S0229(CCA0589S0229),CCA0662S0022(CCA0662S…
	BP	GO:0042546	cell wall biogenesis	11	46	57	282	9.08527e-06	0.00716101	CCA0539S0023(CCA0539S0023),CCA0549S0013(CCA0549S0013),CCA0549S0014(CCA0549S0014),CCA0549S0016(CCA0549S0016),CCA0583S0064(CCA0583S0064),CCA0678S0134(CCA0678S0134),CCA0678S0135(CCA0678S0135),CCA0779S0201(CCA0779S0201),CCA0909S0061(CCA0909S0061),CCA1188S0021(CCA1188S0021),CCA1188S0022(CCA1188S0022)	CCA0502S0193(CCA0502S0193),CCA0507S0108(CCA0507S0108),CCA0524S0184(CCA0524S0184),CCA0526S0119(CCA0526S0119),CCA0526S0324(CCA0526S0324),CCA0539S0070(CCA0539S0070),CCA0552S0277(CCA0552S0277),CCA0573S0080(CCA0573S0080),CCA0597S0106(CCA0597S0106),CCA0598S0076(CCA0598S0076),CCA0607S0068(CCA0607S0068),CCA0633S0029(CCA0633S0029),CCA0652S0113(CCA0652S0113),CCA0676S0049(CCA0676S0049),CCA0679S0134(CCA0679S…
	BP	GO:0009636	response to toxic substance	32	32	64	337	2.1402e-05	0.0120638	CCA0433S0001(CCA0433S0001),CCA0505S0058(CCA0505S0058),CCA0507S0049(CCA0507S0049),CCA0524S0180(CCA0524S0180),CCA0526S0001(CCA0526S0001),CCA0552S0230(CCA0552S0230),CCA0552S0236(CCA0552S0236),CCA0576S0171(CCA0576S0171),CCA0676S0075(CCA0676S0075),CCA0678S0145(CCA0678S0145),CCA0680S0065(CCA0680S0065),CCA0718S0066(CCA0718S0066),CCA0718S0139(CCA0718S0139),CCA0765S0062(CCA0765S0062),CCA0779S0137(CCA0779S…	CCA0500S0116(CCA0500S0116),CCA0505S0175(CCA0505S0175),CCA0525S0039(CCA0525S0039),CCA0533S0252(CCA0533S0252),CCA0539S0145(CCA0539S0145),CCA0546S0150(CCA0546S0150),CCA0566S0148(CCA0566S0148),CCA0576S0072(CCA0576S0072),CCA0589S0228(CCA0589S0228),CCA0589S0229(CCA0589S0229),CCA0662S0100(CCA0662S0100),CCA0698S0111(CCA0698S0111),CCA0700S0061(CCA0700S0061),CCA0747S0058(CCA0747S0058),CCA0782S0085(CCA0782S…
	BP	GO:0007018	microtubule-based movement	3	28	31	126	2.14277e-05	0.0120638	CCA0514S0251(CCA0514S0251),CCA0700S0119(CCA0700S0119),CCA1406S0023(CCA1406S0023)	CCA0126S0006(CCA0126S0006),CCA0502S0075(CCA0502S0075),CCA0524S0007(CCA0524S0007),CCA0546S0087(CCA0546S0087),CCA0552S0096(CCA0552S0096),CCA0552S0281(CCA0552S0281),CCA0555S0088(CCA0555S0088),CCA0559S0112(CCA0559S0112),CCA0566S0134(CCA0566S0134),CCA0656S0008(CCA0656S0008),CCA0659S0184(CCA0659S0184),CCA0705S0049(CCA0705S0049),CCA0708S0125(CCA0708S0125),CCA0779S0155(CCA0779S0155),CCA0806S0104(CCA0806S…
	BP	GO:0050896	response to stimulus	342	505	847	6801	4.19443e-05	0.01998	CCA0086S0013(CCA0086S0013),CCA0117S0001(CCA0117S0001),CCA0126S0007(CCA0126S0007),CCA0151S0001(CCA0151S0001),CCA0278S0004(CCA0278S0004),CCA0433S0001(CCA0433S0001),CCA0500S0163(CCA0500S0163),CCA0500S0188(CCA0500S0188),CCA0500S0282(CCA0500S0282),CCA0505S0058(CCA0505S0058),CCA0505S0359(CCA0505S0359),CCA0507S0049(CCA0507S0049),CCA0507S0322(CCA0507S0322),CCA0510S0065(CCA0510S0065),CCA0510S0147(CCA0510S…	CCA0006S0007(CCA0006S0007),CCA0016S0007(CCA0016S0007),CCA0095S0005(CCA0095S0005),CCA0101S0002(CCA0101S0002),CCA0105S0001(CCA0105S0001),CCA0106S0001(CCA0106S0001),CCA0126S0006(CCA0126S0006),CCA0231S0001(CCA0231S0001),CCA0263S0001(CCA0263S0001),CCA0425S0001(CCA0425S0001),CCA0431S0003(CCA0431S0003),CCA0431S0004(CCA0431S0004),CCA0475S0001(CCA0475S0001),CCA0500S0036(CCA0500S0036),CCA0500S0038(CCA0500S…
	BP	GO:0009699	phenylpropanoid biosynthetic process	1	32	33	143	4.77639e-05	0.01998	CCA1244S0032(CCA1244S0032)	CCA0500S0045(CCA0500S0045),CCA0500S0229(CCA0500S0229),CCA0522S0188(CCA0522S0188),CCA0533S0160(CCA0533S0160),CCA0546S0049(CCA0546S0049),CCA0546S0150(CCA0546S0150),CCA0546S0286(CCA0546S0286),CCA0573S0080(CCA0573S0080),CCA0582S0110(CCA0582S0110),CCA0589S0052(CCA0589S0052),CCA0589S0069(CCA0589S0069),CCA0589S0071(CCA0589S0071),CCA0589S0228(CCA0589S0228),CCA0589S0229(CCA0589S0229),CCA0662S0022(CCA0662S…
	BP	GO:0071669	plant-type cell wall organization or biogenesis	15	51	66	361	5.48293e-05	0.01998	CCA0539S0023(CCA0539S0023),CCA0549S0013(CCA0549S0013),CCA0549S0014(CCA0549S0014),CCA0549S0016(CCA0549S0016),CCA0583S0064(CCA0583S0064),CCA0605S0039(CCA0605S0039),CCA0678S0134(CCA0678S0134),CCA0678S0135(CCA0678S0135),CCA0680S0095(CCA0680S0095),CCA0799S0089(CCA0799S0089),CCA0909S0061(CCA0909S0061),CCA0925S0097(CCA0925S0097),CCA1188S0021(CCA1188S0021),CCA1188S0022(CCA1188S0022),CCA1593S0018(CCA1593S…	CCA0502S0193(CCA0502S0193),CCA0507S0108(CCA0507S0108),CCA0524S0184(CCA0524S0184),CCA0526S0119(CCA0526S0119),CCA0526S0324(CCA0526S0324),CCA0539S0070(CCA0539S0070),CCA0539S0145(CCA0539S0145),CCA0552S0108(CCA0552S0108),CCA0552S0110(CCA0552S0110),CCA0566S0148(CCA0566S0148),CCA0573S0080(CCA0573S0080),CCA0597S0106(CCA0597S0106),CCA0598S0067(CCA0598S0067),CCA0598S0076(CCA0598S0076),CCA0607S0068(CCA0607S…
	MF	GO:0016491	oxidoreductase activity	71	106	177	1078	1.75302e-07	0.000209136	CCA0260S0001(CCA0260S0001),CCA0500S0152(CCA0500S0152),CCA0524S0131(CCA0524S0131),CCA0524S0132(CCA0524S0132),CCA0524S0180(CCA0524S0180),CCA0526S0170(CCA0526S0170),CCA0529S0057(CCA0529S0057),CCA0533S0060(CCA0533S0060),CCA0533S0181(CCA0533S0181),CCA0535S0120(CCA0535S0120),CCA0552S0019(CCA0552S0019),CCA0552S0021(CCA0552S0021),CCA0552S0027(CCA0552S0027),CCA0555S0245(CCA0555S0245),CCA0576S0111(CCA0576S…	CCA0006S0007(CCA0006S0007),CCA0403S0001(CCA0403S0001),CCA0475S0001(CCA0475S0001),CCA0505S0269(CCA0505S0269),CCA0507S0050(CCA0507S0050),CCA0513S0170(CCA0513S0170),CCA0522S0188(CCA0522S0188),CCA0524S0256(CCA0524S0256),CCA0526S0140(CCA0526S0140),CCA0533S0160(CCA0533S0160),CCA0539S0145(CCA0539S0145),CCA0546S0123(CCA0546S0123),CCA0552S0222(CCA0552S0222),CCA0559S0031(CCA0559S0031),CCA0566S0148(CCA0566S…
	MF	GO:0003777	microtubule motor activity	2	24	26	96	1.82767e-05	0.00809289	CCA0700S0119(CCA0700S0119),CCA1406S0023(CCA1406S0023)	CCA0126S0006(CCA0126S0006),CCA0502S0075(CCA0502S0075),CCA0524S0007(CCA0524S0007),CCA0546S0087(CCA0546S0087),CCA0552S0096(CCA0552S0096),CCA0552S0281(CCA0552S0281),CCA0555S0088(CCA0555S0088),CCA0566S0134(CCA0566S0134),CCA0659S0184(CCA0659S0184),CCA0705S0049(CCA0705S0049),CCA0806S0104(CCA0806S0104),CCA0813S0002(CCA0813S0002),CCA0831S0033(CCA0831S0033),CCA0897S0138(CCA0897S0138),CCA0898S0060(CCA0898S…
	MF	GO:1990939	ATP-dependent microtubule motor activity	1	12	13	32	2.28603e-05	0.00809289	CCA1406S0023(CCA1406S0023)	CCA0552S0096(CCA0552S0096),CCA0555S0088(CCA0555S0088),CCA0566S0134(CCA0566S0134),CCA0813S0002(CCA0813S0002),CCA0831S0033(CCA0831S0033),CCA0897S0138(CCA0897S0138),CCA0898S0060(CCA0898S0060),CCA0912S0092(CCA0912S0092),CCA1013S0078(CCA1013S0078),CCA1106S0025(CCA1106S0025),CCA1257S0027(CCA1257S0027),CCA1285S0012(CCA1285S0012)
	MF	GO:0003774	motor activity	2	27	29	115	2.71346e-05	0.00809289	CCA0700S0119(CCA0700S0119),CCA1406S0023(CCA1406S0023)	CCA0126S0006(CCA0126S0006),CCA0502S0075(CCA0502S0075),CCA0505S0175(CCA0505S0175),CCA0524S0007(CCA0524S0007),CCA0546S0087(CCA0546S0087),CCA0552S0096(CCA0552S0096),CCA0552S0281(CCA0552S0281),CCA0555S0088(CCA0555S0088),CCA0566S0134(CCA0566S0134),CCA0659S0184(CCA0659S0184),CCA0705S0049(CCA0705S0049),CCA0786S0046(CCA0786S0046),CCA0806S0104(CCA0806S0104),CCA0813S0002(CCA0813S0002),CCA0831S0033(CCA0831S…
	MF	GO:0000293	ferric-chelate reductase activity	0	7	7	11	5.44459e-05	0.0096391	-	CCA0598S0008(CCA0598S0008),CCA0628S0005(CCA0628S0005),CCA0646S0127(CCA0646S0127),CCA0736S0060(CCA0736S0060),CCA0874S0044(CCA0874S0044),CCA1111S0038(CCA1111S0038),CCA1111S0039(CCA1111S0039)
	MF	GO:0016723	oxidoreductase activity, oxidizing metal ions, NAD or NADP as acceptor	0	7	7	11	5.44459e-05	0.0096391	-	CCA0598S0008(CCA0598S0008),CCA0628S0005(CCA0628S0005),CCA0646S0127(CCA0646S0127),CCA0736S0060(CCA0736S0060),CCA0874S0044(CCA0874S0044),CCA1111S0038(CCA1111S0038),CCA1111S0039(CCA1111S0039)
	MF	GO:0046527	glucosyltransferase activity	19	29	48	238	5.6558e-05	0.0096391	CCA0431S0010(CCA0431S0010),CCA0549S0013(CCA0549S0013),CCA0549S0014(CCA0549S0014),CCA0549S0016(CCA0549S0016),CCA0555S0047(CCA0555S0047),CCA0582S0003(CCA0582S0003),CCA0583S0064(CCA0583S0064),CCA0678S0134(CCA0678S0134),CCA0678S0135(CCA0678S0135),CCA0680S0095(CCA0680S0095),CCA0831S0061(CCA0831S0061),CCA0838S0099(CCA0838S0099),CCA0838S0101(CCA0838S0101),CCA0898S0003(CCA0898S0003),CCA0904S0116(CCA0904S…	CCA0513S0187(CCA0513S0187),CCA0526S0324(CCA0526S0324),CCA0539S0070(CCA0539S0070),CCA0542S0145(CCA0542S0145),CCA0552S0159(CCA0552S0159),CCA0559S0118(CCA0559S0118),CCA0559S0120(CCA0559S0120),CCA0582S0097(CCA0582S0097),CCA0591S0126(CCA0591S0126),CCA0652S0113(CCA0652S0113),CCA0779S0061(CCA0779S0061),CCA0806S0074(CCA0806S0074),CCA0816S0109(CCA0816S0109),CCA0839S0160(CCA0839S0160),CCA0869S0052(CCA0869S…
	MF	GO:0008574	ATP-dependent microtubule motor activity, plus-end-directed	1	9	10	22	6.48833e-05	0.00967572	CCA1406S0023(CCA1406S0023)	CCA0552S0096(CCA0552S0096),CCA0555S0088(CCA0555S0088),CCA0813S0002(CCA0813S0002),CCA0831S0033(CCA0831S0033),CCA0897S0138(CCA0897S0138),CCA0912S0092(CCA0912S0092),CCA1013S0078(CCA1013S0078),CCA1106S0025(CCA1106S0025),CCA1285S0012(CCA1285S0012)
	MF	GO:0015131	oxaloacetate transmembrane transporter activity	1	4	5	6	0.000105012	0.0135519	CCA1763S0009(CCA1763S0009)	CCA0431S0003(CCA0431S0003),CCA0431S0004(CCA0431S0004),CCA1285S0028(CCA1285S0028),CCA1363S0017(CCA1363S0017)
	MF	GO:0016705	oxidoreductase activity, acting on paired donors, with incorporation or reduction of molecular oxygen	23	30	53	278	0.000113595	0.0135519	CCA0260S0001(CCA0260S0001),CCA0529S0057(CCA0529S0057),CCA0552S0027(CCA0552S0027),CCA0555S0245(CCA0555S0245),CCA0659S0258(CCA0659S0258),CCA0718S0112(CCA0718S0112),CCA0743S0031(CCA0743S0031),CCA0754S0030(CCA0754S0030),CCA0779S0137(CCA0779S0137),CCA0779S0138(CCA0779S0138),CCA0782S0126(CCA0782S0126),CCA0806S0019(CCA0806S0019),CCA0806S0024(CCA0806S0024),CCA0862S0065(CCA0862S0065),CCA0891S0041(CCA0891S…	CCA0006S0007(CCA0006S0007),CCA0475S0001(CCA0475S0001),CCA0507S0050(CCA0507S0050),CCA0524S0256(CCA0524S0256),CCA0533S0160(CCA0533S0160),CCA0552S0222(CCA0552S0222),CCA0582S0062(CCA0582S0062),CCA0582S0110(CCA0582S0110),CCA0597S0051(CCA0597S0051),CCA0623S0117(CCA0623S0117),CCA0632S0019(CCA0632S0019),CCA0633S0036(CCA0633S0036),CCA0638S0198(CCA0638S0198),CCA0652S0044(CCA0652S0044),CCA0680S0061(CCA0680S…
	CC	GO:0005871	kinesin complex	2	24	26	96	8.87667e-06	0.00274545	CCA0700S0119(CCA0700S0119),CCA1406S0023(CCA1406S0023)	CCA0126S0006(CCA0126S0006),CCA0502S0075(CCA0502S0075),CCA0524S0007(CCA0524S0007),CCA0546S0087(CCA0546S0087),CCA0552S0096(CCA0552S0096),CCA0552S0281(CCA0552S0281),CCA0555S0088(CCA0555S0088),CCA0566S0134(CCA0566S0134),CCA0659S0184(CCA0659S0184),CCA0705S0049(CCA0705S0049),CCA0806S0104(CCA0806S0104),CCA0813S0002(CCA0813S0002),CCA0831S0033(CCA0831S0033),CCA0897S0138(CCA0897S0138),CCA0898S0060(CCA0898S…
	CC	GO:0031225	anchored component of membrane	13	33	46	219	1.00566e-05	0.00274545	CCA0524S0057(CCA0524S0057),CCA0524S0217(CCA0524S0217),CCA0589S0064(CCA0589S0064),CCA0670S0092(CCA0670S0092),CCA0774S0033(CCA0774S0033),CCA0779S0032(CCA0779S0032),CCA0806S0017(CCA0806S0017),CCA0839S0136(CCA0839S0136),CCA0897S0091(CCA0897S0091),CCA0906S0063(CCA0906S0063),CCA1073S0016(CCA1073S0016),CCA1118S0044(CCA1118S0044),CCA1481S0013(CCA1481S0013)	CCA0403S0001(CCA0403S0001),CCA0507S0108(CCA0507S0108),CCA0525S0040(CCA0525S0040),CCA0546S0083(CCA0546S0083),CCA0552S0108(CCA0552S0108),CCA0552S0110(CCA0552S0110),CCA0589S0187(CCA0589S0187),CCA0659S0103(CCA0659S0103),CCA0694S0032(CCA0694S0032),CCA0694S0033(CCA0694S0033),CCA0806S0063(CCA0806S0063),CCA0897S0089(CCA0897S0089),CCA0903S0010(CCA0903S0010),CCA0929S0012(CCA0929S0012),CCA0940S0037(CCA0940S…
	CC	GO:0005875	microtubule associated complex	2	27	29	129	0.000121437	0.0221016	CCA0700S0119(CCA0700S0119),CCA1406S0023(CCA1406S0023)	CCA0126S0006(CCA0126S0006),CCA0502S0075(CCA0502S0075),CCA0524S0007(CCA0524S0007),CCA0546S0081(CCA0546S0081),CCA0546S0087(CCA0546S0087),CCA0552S0096(CCA0552S0096),CCA0552S0281(CCA0552S0281),CCA0555S0088(CCA0555S0088),CCA0566S0134(CCA0566S0134),CCA0659S0184(CCA0659S0184),CCA0674S0097(CCA0674S0097),CCA0705S0049(CCA0705S0049),CCA0806S0104(CCA0806S0104),CCA0813S0002(CCA0813S0002),CCA0831S0033(CCA0831S…
	CC	GO:0046658	anchored component of plasma membrane	12	22	34	172	0.000457295	0.0624207	CCA0524S0057(CCA0524S0057),CCA0524S0217(CCA0524S0217),CCA0589S0064(CCA0589S0064),CCA0774S0033(CCA0774S0033),CCA0779S0032(CCA0779S0032),CCA0806S0017(CCA0806S0017),CCA0839S0136(CCA0839S0136),CCA0897S0091(CCA0897S0091),CCA0906S0063(CCA0906S0063),CCA1073S0016(CCA1073S0016),CCA1118S0044(CCA1118S0044),CCA1481S0013(CCA1481S0013)	CCA0403S0001(CCA0403S0001),CCA0525S0040(CCA0525S0040),CCA0546S0083(CCA0546S0083),CCA0552S0108(CCA0552S0108),CCA0552S0110(CCA0552S0110),CCA0589S0187(CCA0589S0187),CCA0659S0103(CCA0659S0103),CCA0694S0032(CCA0694S0032),CCA0806S0063(CCA0806S0063),CCA0897S0089(CCA0897S0089),CCA0903S0010(CCA0903S0010),CCA0983S0064(CCA0983S0064),CCA1048S0040(CCA1048S0040),CCA1085S0025(CCA1085S0025),CCA1094S0141(CCA1094S…
	CC	GO:0005658	alpha DNA polymerase:primase complex	0	4	4	5	0.00065712	0.0717575	-	CCA0513S0009(CCA0513S0009),CCA0513S0069(CCA0513S0069),CCA0774S0035(CCA0774S0035),CCA1051S0004(CCA1051S0004)
	CC	GO:0030894	replisome	0	6	6	14	0.00237042	0.184893	-	CCA0507S0084(CCA0507S0084),CCA0513S0009(CCA0513S0009),CCA0513S0069(CCA0513S0069),CCA0774S0035(CCA0774S0035),CCA0904S0211(CCA0904S0211),CCA1051S0004(CCA1051S0004)
	CC	GO:0043601	nuclear replisome	0	6	6	14	0.00237042	0.184893	-	CCA0507S0084(CCA0507S0084),CCA0513S0009(CCA0513S0009),CCA0513S0069(CCA0513S0069),CCA0774S0035(CCA0774S0035),CCA0904S0211(CCA0904S0211),CCA1051S0004(CCA1051S0004)
	CC	GO:0031012	extracellular matrix	3	2	5	11	0.00412134	0.281282	CCA0505S0097(CCA0505S0097),CCA0718S0141(CCA0718S0141),CCA1097S0064(CCA1097S0064)	CCA0813S0086(CCA0813S0086),CCA1123S0021(CCA1123S0021)
	CC	GO:0005873	plus-end kinesin complex	0	3	3	4	0.00483124	0.293095	-	CCA0552S0096(CCA0552S0096),CCA1000S0016(CCA1000S0016),CCA1013S0078(CCA1013S0078)
	CC	GO:0000780	condensed nuclear chromosome, centromeric region	0	6	6	18	0.00997652	0.544718	-	CCA0090S0011(CCA0090S0011),CCA0507S0150(CCA0507S0150),CCA0546S0081(CCA0546S0081),CCA0573S0125(CCA0573S0125),CCA0674S0097(CCA0674S0097),CCA0803S0070(CCA0803S0070)
40-CC/CI VS 25-CC/CI	BP	GO:0009628	response to abiotic stimulus	291	391	682	2708	3.69346e-09	1.14808e-05	CCA0010S0001(CCA0010S0001),CCA0010S0002(CCA0010S0002),CCA0052S0005(CCA0052S0005),CCA0183S0007(CCA0183S0007),CCA0286S0002(CCA0286S0002),CCA0303S0004(CCA0303S0004),CCA0458S0001(CCA0458S0001),CCA0500S0032(CCA0500S0032),CCA0500S0125(CCA0500S0125),CCA0500S0141(CCA0500S0141),CCA0500S0151(CCA0500S0151),CCA0500S0188(CCA0500S0188),CCA0500S0215(CCA0500S0215),CCA0502S0186(CCA0502S0186),CCA0507S0049(CCA0507S…	CCA0006S0007(CCA0006S0007),CCA0014S0040(CCA0014S0040),CCA0016S0007(CCA0016S0007),CCA0052S0003(CCA0052S0003),CCA0063S0003(CCA0063S0003),CCA0095S0005(CCA0095S0005),CCA0263S0001(CCA0263S0001),CCA0301S0001(CCA0301S0001),CCA0390S0001(CCA0390S0001),CCA0471S0001(CCA0471S0001),CCA0475S0001(CCA0475S0001),CCA0500S0045(CCA0500S0045),CCA0500S0102(CCA0500S0102),CCA0500S0129(CCA0500S0129),CCA0500S0252(CCA0500S…
	BP	GO:0015979	photosynthesis	11	56	67	164	5.57654e-09	1.14808e-05	CCA0524S0112(CCA0524S0112),CCA0526S0330(CCA0526S0330),CCA0565S0031(CCA0565S0031),CCA0754S0100(CCA0754S0100),CCA0781S0024(CCA0781S0024),CCA0816S0025(CCA0816S0025),CCA0849S0019(CCA0849S0019),CCA0929S0001(CCA0929S0001),CCA0953S0036(CCA0953S0036),CCA1106S0051(CCA1106S0051),CCA1596S0022(CCA1596S0022)	CCA0063S0003(CCA0063S0003),CCA0095S0005(CCA0095S0005),CCA0105S0001(CCA0105S0001),CCA0507S0127(CCA0507S0127),CCA0526S0015(CCA0526S0015),CCA0546S0166(CCA0546S0166),CCA0552S0280(CCA0552S0280),CCA0559S0052(CCA0559S0052),CCA0563S0026(CCA0563S0026),CCA0573S0199(CCA0573S0199),CCA0576S0057(CCA0576S0057),CCA0576S0072(CCA0576S0072),CCA0597S0020(CCA0597S0020),CCA0607S0037(CCA0607S0037),CCA0616S0169(CCA0616S…
	BP	GO:0009768	photosynthesis, light harvesting in photosystem I	0	18	18	23	6.82972e-09	1.14808e-05	-	CCA0063S0003(CCA0063S0003),CCA0507S0127(CCA0507S0127),CCA0546S0166(CCA0546S0166),CCA0576S0072(CCA0576S0072),CCA0616S0169(CCA0616S0169),CCA0616S0171(CCA0616S0171),CCA0642S0057(CCA0642S0057),CCA0646S0117(CCA0646S0117),CCA0961S0024(CCA0961S0024),CCA1015S0047(CCA1015S0047),CCA1118S0063(CCA1118S0063),CCA1225S0031(CCA1225S0031),CCA1287S0052(CCA1287S0052),CCA1407S0012(CCA1407S0012),CCA1463S0001(CCA1463S…
	BP	GO:0009451	RNA modification	170	9	179	598	9.73316e-08	0.000122711	CCA0156S0006(CCA0156S0006),CCA0500S0097(CCA0500S0097),CCA0500S0098(CCA0500S0098),CCA0502S0145(CCA0502S0145),CCA0505S0204(CCA0505S0204),CCA0505S0344(CCA0505S0344),CCA0507S0120(CCA0507S0120),CCA0507S0136(CCA0507S0136),CCA0507S0208(CCA0507S0208),CCA0507S0260(CCA0507S0260),CCA0510S0146(CCA0510S0146),CCA0510S0173(CCA0510S0173),CCA0513S0118(CCA0513S0118),CCA0520S0232(CCA0520S0232),CCA0522S0115(CCA0522S…	CCA0522S0226(CCA0522S0226),CCA0535S0109(CCA0535S0109),CCA0698S0114(CCA0698S0114),CCA0754S0125(CCA0754S0125),CCA0839S0149(CCA0839S0149),CCA1181S0001(CCA1181S0001),CCA1199S0052(CCA1199S0052),CCA1388S0017(CCA1388S0017),CCA1650S0006(CCA1650S0006)
	BP	GO:0009314	response to radiation	94	176	270	986	4.73728e-07	0.000477802	CCA0010S0001(CCA0010S0001),CCA0010S0002(CCA0010S0002),CCA0052S0005(CCA0052S0005),CCA0183S0007(CCA0183S0007),CCA0500S0141(CCA0500S0141),CCA0502S0186(CCA0502S0186),CCA0507S0049(CCA0507S0049),CCA0507S0250(CCA0507S0250),CCA0510S0126(CCA0510S0126),CCA0514S0146(CCA0514S0146),CCA0524S0242(CCA0524S0242),CCA0526S0001(CCA0526S0001),CCA0526S0141(CCA0526S0141),CCA0526S0253(CCA0526S0253),CCA0533S0032(CCA0533S…	CCA0006S0007(CCA0006S0007),CCA0052S0003(CCA0052S0003),CCA0063S0003(CCA0063S0003),CCA0095S0005(CCA0095S0005),CCA0263S0001(CCA0263S0001),CCA0301S0001(CCA0301S0001),CCA0475S0001(CCA0475S0001),CCA0500S0045(CCA0500S0045),CCA0500S0294(CCA0500S0294),CCA0505S0039(CCA0505S0039),CCA0505S0267(CCA0505S0267),CCA0507S0016(CCA0507S0016),CCA0507S0084(CCA0507S0084),CCA0507S0127(CCA0507S0127),CCA0514S0063(CCA0514S…
	BP	GO:0009416	response to light stimulus	89	167	256	935	9.68158e-07	0.000813737	CCA0010S0001(CCA0010S0001),CCA0010S0002(CCA0010S0002),CCA0052S0005(CCA0052S0005),CCA0183S0007(CCA0183S0007),CCA0500S0141(CCA0500S0141),CCA0502S0186(CCA0502S0186),CCA0507S0049(CCA0507S0049),CCA0507S0250(CCA0507S0250),CCA0510S0126(CCA0510S0126),CCA0524S0242(CCA0524S0242),CCA0526S0001(CCA0526S0001),CCA0526S0141(CCA0526S0141),CCA0526S0253(CCA0526S0253),CCA0533S0032(CCA0533S0032),CCA0535S0120(CCA0535S…	CCA0006S0007(CCA0006S0007),CCA0052S0003(CCA0052S0003),CCA0063S0003(CCA0063S0003),CCA0095S0005(CCA0095S0005),CCA0263S0001(CCA0263S0001),CCA0301S0001(CCA0301S0001),CCA0475S0001(CCA0475S0001),CCA0500S0045(CCA0500S0045),CCA0500S0294(CCA0500S0294),CCA0505S0039(CCA0505S0039),CCA0505S0267(CCA0505S0267),CCA0507S0016(CCA0507S0016),CCA0507S0084(CCA0507S0084),CCA0507S0127(CCA0507S0127),CCA0514S0063(CCA0514S…
	BP	GO:0019684	photosynthesis, light reaction	5	42	47	116	1.34543e-06	0.000969285	CCA0524S0112(CCA0524S0112),CCA0816S0025(CCA0816S0025),CCA0849S0019(CCA0849S0019),CCA0953S0036(CCA0953S0036),CCA1596S0022(CCA1596S0022)	CCA0063S0003(CCA0063S0003),CCA0507S0127(CCA0507S0127),CCA0526S0015(CCA0526S0015),CCA0546S0166(CCA0546S0166),CCA0552S0280(CCA0552S0280),CCA0573S0199(CCA0573S0199),CCA0576S0057(CCA0576S0057),CCA0576S0072(CCA0576S0072),CCA0597S0020(CCA0597S0020),CCA0607S0037(CCA0607S0037),CCA0616S0169(CCA0616S0169),CCA0616S0171(CCA0616S0171),CCA0627S0061(CCA0627S0061),CCA0628S0005(CCA0628S0005),CCA0632S0032(CCA0632S…
	BP	GO:0009644	response to high light intensity	27	15	42	103	3.97276e-06	0.00250433	CCA0010S0001(CCA0010S0001),CCA0010S0002(CCA0010S0002),CCA0507S0049(CCA0507S0049),CCA0526S0001(CCA0526S0001),CCA0526S0253(CCA0526S0253),CCA0546S0016(CCA0546S0016),CCA0551S0002(CCA0551S0002),CCA0552S0230(CCA0552S0230),CCA0552S0236(CCA0552S0236),CCA0589S0177(CCA0589S0177),CCA0589S0178(CCA0589S0178),CCA0614S0001(CCA0614S0001),CCA0718S0139(CCA0718S0139),CCA0816S0025(CCA0816S0025),CCA0929S0001(CCA0929S…	CCA0500S0294(CCA0500S0294),CCA0514S0239(CCA0514S0239),CCA0514S0241(CCA0514S0241),CCA0526S0015(CCA0526S0015),CCA0546S0166(CCA0546S0166),CCA0576S0072(CCA0576S0072),CCA0616S0137(CCA0616S0137),CCA0633S0080(CCA0633S0080),CCA0646S0117(CCA0646S0117),CCA0674S0138(CCA0674S0138),CCA0929S0042(CCA0929S0042),CCA0961S0024(CCA0961S0024),CCA1015S0047(CCA1015S0047),CCA1219S0054(CCA1219S0054),CCA1422S0011(CCA1422S…
	BP	GO:0010114	response to red light	3	31	34	80	1.12073e-05	0.00627982	CCA0573S0188(CCA0573S0188),CCA1097S0046(CCA1097S0046),CCA1390S0023(CCA1390S0023)	CCA0475S0001(CCA0475S0001),CCA0514S0239(CCA0514S0239),CCA0514S0241(CCA0514S0241),CCA0520S0261(CCA0520S0261),CCA0522S0085(CCA0522S0085),CCA0546S0166(CCA0546S0166),CCA0549S0075(CCA0549S0075),CCA0559S0040(CCA0559S0040),CCA0633S0080(CCA0633S0080),CCA0642S0057(CCA0642S0057),CCA0646S0117(CCA0646S0117),CCA0659S0113(CCA0659S0113),CCA0704S0104(CCA0704S0104),CCA0757S0091(CCA0757S0091),CCA0774S0022(CCA0774S…
	BP	GO:0055114	oxidation-reduction process	121	206	327	1271	1.36669e-05	0.00689222	CCA0002S0004(CCA0002S0004),CCA0014S0026(CCA0014S0026),CCA0260S0001(CCA0260S0001),CCA0469S0001(CCA0469S0001),CCA0500S0152(CCA0500S0152),CCA0507S0250(CCA0507S0250),CCA0513S0131(CCA0513S0131),CCA0514S0215(CCA0514S0215),CCA0520S0128(CCA0520S0128),CCA0524S0112(CCA0524S0112),CCA0524S0180(CCA0524S0180),CCA0524S0330(CCA0524S0330),CCA0524S0366(CCA0524S0366),CCA0526S0253(CCA0526S0253),CCA0526S0330(CCA0526S…	CCA0006S0007(CCA0006S0007),CCA0081S0003(CCA0081S0003),CCA0338S0001(CCA0338S0001),CCA0475S0001(CCA0475S0001),CCA0500S0166(CCA0500S0166),CCA0500S0294(CCA0500S0294),CCA0505S0201(CCA0505S0201),CCA0505S0242(CCA0505S0242),CCA0507S0050(CCA0507S0050),CCA0513S0146(CCA0513S0146),CCA0513S0170(CCA0513S0170),CCA0514S0239(CCA0514S0239),CCA0514S0241(CCA0514S0241),CCA0522S0055(CCA0522S0055),CCA0522S0188(CCA0522S…
	MF	GO:0031409	pigment binding	0	18	18	22	2.52212e-09	4.07828e-06	-	CCA0063S0003(CCA0063S0003),CCA0507S0127(CCA0507S0127),CCA0546S0166(CCA0546S0166),CCA0576S0072(CCA0576S0072),CCA0616S0169(CCA0616S0169),CCA0616S0171(CCA0616S0171),CCA0642S0057(CCA0642S0057),CCA0646S0117(CCA0646S0117),CCA0961S0024(CCA0961S0024),CCA1015S0047(CCA1015S0047),CCA1118S0063(CCA1118S0063),CCA1225S0031(CCA1225S0031),CCA1287S0052(CCA1287S0052),CCA1407S0012(CCA1407S0012),CCA1463S0001(CCA1463S…
	MF	GO:0016168	chlorophyll binding	0	19	19	25	8.26369e-09	6.68119e-06	-	CCA0063S0003(CCA0063S0003),CCA0507S0127(CCA0507S0127),CCA0546S0166(CCA0546S0166),CCA0576S0072(CCA0576S0072),CCA0616S0169(CCA0616S0169),CCA0616S0171(CCA0616S0171),CCA0642S0057(CCA0642S0057),CCA0646S0117(CCA0646S0117),CCA0929S0042(CCA0929S0042),CCA0961S0024(CCA0961S0024),CCA1015S0047(CCA1015S0047),CCA1118S0063(CCA1118S0063),CCA1225S0031(CCA1225S0031),CCA1287S0052(CCA1287S0052),CCA1407S0012(CCA1407S…
	MF	GO:0004519	endonuclease activity	149	9	158	528	1.67852e-06	0.000904722	CCA0052S0005(CCA0052S0005),CCA0156S0006(CCA0156S0006),CCA0500S0097(CCA0500S0097),CCA0500S0098(CCA0500S0098),CCA0505S0204(CCA0505S0204),CCA0505S0344(CCA0505S0344),CCA0507S0120(CCA0507S0120),CCA0507S0136(CCA0507S0136),CCA0507S0260(CCA0507S0260),CCA0510S0146(CCA0510S0146),CCA0513S0118(CCA0513S0118),CCA0520S0232(CCA0520S0232),CCA0522S0115(CCA0522S0115),CCA0524S0343(CCA0524S0343),CCA0525S0141(CCA0525S…	CCA0522S0226(CCA0522S0226),CCA0524S0190(CCA0524S0190),CCA0529S0087(CCA0529S0087),CCA0549S0035(CCA0549S0035),CCA0698S0114(CCA0698S0114),CCA0711S0028(CCA0711S0028),CCA0806S0048(CCA0806S0048),CCA1045S0032(CCA1045S0032),CCA1357S0005(CCA1357S0005)
	MF	GO:0046906	tetrapyrrole binding	3	20	23	49	5.99557e-05	0.0242371	CCA1288S0012(CCA1288S0012),CCA1458S0034(CCA1458S0034),CCA1713S0003(CCA1713S0003)	CCA0063S0003(CCA0063S0003),CCA0507S0127(CCA0507S0127),CCA0546S0166(CCA0546S0166),CCA0576S0072(CCA0576S0072),CCA0616S0169(CCA0616S0169),CCA0616S0171(CCA0616S0171),CCA0642S0057(CCA0642S0057),CCA0646S0117(CCA0646S0117),CCA0929S0042(CCA0929S0042),CCA0961S0024(CCA0961S0024),CCA1015S0047(CCA1015S0047),CCA1095S0055(CCA1095S0055),CCA1118S0063(CCA1118S0063),CCA1225S0031(CCA1225S0031),CCA1287S0052(CCA1287S…
	MF	GO:0046527	glucosyltransferase activity	39	37	76	238	8.83331e-05	0.024366	CCA0051S0007(CCA0051S0007),CCA0188S0004(CCA0188S0004),CCA0500S0118(CCA0500S0118),CCA0524S0212(CCA0524S0212),CCA0526S0141(CCA0526S0141),CCA0526S0253(CCA0526S0253),CCA0549S0016(CCA0549S0016),CCA0555S0047(CCA0555S0047),CCA0582S0005(CCA0582S0005),CCA0582S0012(CCA0582S0012),CCA0583S0064(CCA0583S0064),CCA0614S0001(CCA0614S0001),CCA0678S0134(CCA0678S0134),CCA0678S0135(CCA0678S0135),CCA0680S0095(CCA0680S…	CCA0510S0045(CCA0510S0045),CCA0510S0089(CCA0510S0089),CCA0510S0090(CCA0510S0090),CCA0513S0187(CCA0513S0187),CCA0526S0324(CCA0526S0324),CCA0533S0010(CCA0533S0010),CCA0539S0070(CCA0539S0070),CCA0539S0277(CCA0539S0277),CCA0552S0159(CCA0552S0159),CCA0559S0118(CCA0559S0118),CCA0559S0120(CCA0559S0120),CCA0582S0001(CCA0582S0001),CCA0591S0126(CCA0591S0126),CCA0597S0168(CCA0597S0168),CCA0607S0055(CCA0607S…
	MF	GO:0035251	UDP-glucosyltransferase activity	29	28	57	167	9.04118e-05	0.024366	CCA0500S0118(CCA0500S0118),CCA0524S0212(CCA0524S0212),CCA0526S0253(CCA0526S0253),CCA0555S0047(CCA0555S0047),CCA0582S0005(CCA0582S0005),CCA0582S0012(CCA0582S0012),CCA0583S0064(CCA0583S0064),CCA0614S0001(CCA0614S0001),CCA0680S0095(CCA0680S0095),CCA0686S0038(CCA0686S0038),CCA0816S0109(CCA0816S0109),CCA0831S0061(CCA0831S0061),CCA0838S0099(CCA0838S0099),CCA0838S0101(CCA0838S0101),CCA0844S0033(CCA0844S…	CCA0513S0187(CCA0513S0187),CCA0533S0010(CCA0533S0010),CCA0539S0070(CCA0539S0070),CCA0539S0277(CCA0539S0277),CCA0552S0159(CCA0552S0159),CCA0559S0118(CCA0559S0118),CCA0559S0120(CCA0559S0120),CCA0582S0001(CCA0582S0001),CCA0591S0126(CCA0591S0126),CCA0597S0168(CCA0597S0168),CCA0607S0055(CCA0607S0055),CCA0662S0139(CCA0662S0139),CCA0789S0119(CCA0789S0119),CCA0941S0060(CCA0941S0060),CCA0958S0012(CCA0958S…
	MF	GO:0004518	nuclease activity	158	11	169	612	0.000112215	0.0259217	CCA0052S0005(CCA0052S0005),CCA0156S0006(CCA0156S0006),CCA0500S0097(CCA0500S0097),CCA0500S0098(CCA0500S0098),CCA0505S0204(CCA0505S0204),CCA0505S0344(CCA0505S0344),CCA0507S0120(CCA0507S0120),CCA0507S0136(CCA0507S0136),CCA0507S0260(CCA0507S0260),CCA0510S0146(CCA0510S0146),CCA0513S0118(CCA0513S0118),CCA0520S0013(CCA0520S0013),CCA0520S0232(CCA0520S0232),CCA0522S0115(CCA0522S0115),CCA0524S0343(CCA0524S…	CCA0522S0226(CCA0522S0226),CCA0524S0190(CCA0524S0190),CCA0529S0087(CCA0529S0087),CCA0549S0035(CCA0549S0035),CCA0698S0114(CCA0698S0114),CCA0711S0028(CCA0711S0028),CCA0779S0154(CCA0779S0154),CCA0806S0048(CCA0806S0048),CCA0864S0018(CCA0864S0018),CCA1045S0032(CCA1045S0032),CCA1357S0005(CCA1357S0005)
	MF	GO:0016788	hydrolase activity, acting on ester bonds	216	81	297	1158	0.000163182	0.0329832	CCA0039S0014(CCA0039S0014),CCA0048S0009(CCA0048S0009),CCA0052S0005(CCA0052S0005),CCA0156S0006(CCA0156S0006),CCA0500S0097(CCA0500S0097),CCA0500S0098(CCA0500S0098),CCA0500S0141(CCA0500S0141),CCA0505S0204(CCA0505S0204),CCA0505S0344(CCA0505S0344),CCA0507S0120(CCA0507S0120),CCA0507S0136(CCA0507S0136),CCA0507S0260(CCA0507S0260),CCA0507S0322(CCA0507S0322),CCA0510S0146(CCA0510S0146),CCA0513S0077(CCA0513S…	CCA0133S0001(CCA0133S0001),CCA0223S0002(CCA0223S0002),CCA0500S0074(CCA0500S0074),CCA0500S0102(CCA0500S0102),CCA0500S0242(CCA0500S0242),CCA0500S0253(CCA0500S0253),CCA0513S0146(CCA0513S0146),CCA0516S0066(CCA0516S0066),CCA0522S0226(CCA0522S0226),CCA0524S0190(CCA0524S0190),CCA0525S0131(CCA0525S0131),CCA0525S0132(CCA0525S0132),CCA0529S0087(CCA0529S0087),CCA0533S0010(CCA0533S0010),CCA0546S0116(CCA0546S…
	MF	GO:0016491	oxidoreductase activity	97	177	274	1078	0.000543935	0.097727	CCA0014S0026(CCA0014S0026),CCA0260S0001(CCA0260S0001),CCA0500S0152(CCA0500S0152),CCA0507S0250(CCA0507S0250),CCA0513S0131(CCA0513S0131),CCA0514S0215(CCA0514S0215),CCA0524S0180(CCA0524S0180),CCA0524S0330(CCA0524S0330),CCA0524S0366(CCA0524S0366),CCA0529S0057(CCA0529S0057),CCA0533S0181(CCA0533S0181),CCA0535S0120(CCA0535S0120),CCA0546S0055(CCA0546S0055),CCA0552S0019(CCA0552S0019),CCA0552S0027(CCA0552S…	CCA0006S0007(CCA0006S0007),CCA0081S0003(CCA0081S0003),CCA0338S0001(CCA0338S0001),CCA0475S0001(CCA0475S0001),CCA0500S0166(CCA0500S0166),CCA0500S0294(CCA0500S0294),CCA0505S0201(CCA0505S0201),CCA0505S0242(CCA0505S0242),CCA0507S0050(CCA0507S0050),CCA0513S0170(CCA0513S0170),CCA0522S0055(CCA0522S0055),CCA0522S0188(CCA0522S0188),CCA0524S0256(CCA0524S0256),CCA0525S0207(CCA0525S0207),CCA0526S0301(CCA0526S…
	MF	GO:0008194	UDP-glycosyltransferase activity	36	38	74	247	0.000902675	0.145963	CCA0009S0003(CCA0009S0003),CCA0500S0118(CCA0500S0118),CCA0524S0212(CCA0524S0212),CCA0526S0253(CCA0526S0253),CCA0546S0068(CCA0546S0068),CCA0555S0047(CCA0555S0047),CCA0582S0005(CCA0582S0005),CCA0582S0012(CCA0582S0012),CCA0583S0064(CCA0583S0064),CCA0614S0001(CCA0614S0001),CCA0680S0095(CCA0680S0095),CCA0686S0038(CCA0686S0038),CCA0737S0059(CCA0737S0059),CCA0779S0123(CCA0779S0123),CCA0816S0109(CCA0816S…	CCA0513S0187(CCA0513S0187),CCA0526S0119(CCA0526S0119),CCA0533S0010(CCA0533S0010),CCA0539S0070(CCA0539S0070),CCA0539S0277(CCA0539S0277),CCA0552S0159(CCA0552S0159),CCA0552S0277(CCA0552S0277),CCA0559S0118(CCA0559S0118),CCA0559S0120(CCA0559S0120),CCA0582S0001(CCA0582S0001),CCA0591S0126(CCA0591S0126),CCA0597S0168(CCA0597S0168),CCA0607S0055(CCA0607S0055),CCA0638S0156(CCA0638S0156),CCA0662S0139(CCA0662S…
	CC	GO:0010287	plastoglobule	0	32	32	73	8.35434e-06	0.00610703	-	CCA0014S0040(CCA0014S0040),CCA0063S0003(CCA0063S0003),CCA0373S0002(CCA0373S0002),CCA0507S0127(CCA0507S0127),CCA0546S0166(CCA0546S0166),CCA0576S0072(CCA0576S0072),CCA0597S0020(CCA0597S0020),CCA0616S0169(CCA0616S0169),CCA0616S0171(CCA0616S0171),CCA0633S0080(CCA0633S0080),CCA0642S0057(CCA0642S0057),CCA0646S0117(CCA0646S0117),CCA0674S0138(CCA0674S0138),CCA0705S0042(CCA0705S0042),CCA0733S0114(CCA0733S…
	CC	GO:0031225	anchored component of membrane	40	31	71	219	4.12047e-05	0.0150603	CCA0063S0005(CCA0063S0005),CCA0143S0002(CCA0143S0002),CCA0507S0128(CCA0507S0128),CCA0522S0057(CCA0522S0057),CCA0524S0057(CCA0524S0057),CCA0524S0217(CCA0524S0217),CCA0542S0052(CCA0542S0052),CCA0546S0083(CCA0546S0083),CCA0555S0134(CCA0555S0134),CCA0555S0136(CCA0555S0136),CCA0587S0027(CCA0587S0027),CCA0589S0064(CCA0589S0064),CCA0601S0066(CCA0601S0066),CCA0654S0033(CCA0654S0033),CCA0665S0055(CCA0665S…	CCA0507S0108(CCA0507S0108),CCA0516S0010(CCA0516S0010),CCA0552S0108(CCA0552S0108),CCA0552S0110(CCA0552S0110),CCA0589S0187(CCA0589S0187),CCA0646S0141(CCA0646S0141),CCA0659S0103(CCA0659S0103),CCA0694S0036(CCA0694S0036),CCA0816S0103(CCA0816S0103),CCA0897S0088(CCA0897S0088),CCA0897S0089(CCA0897S0089),CCA0929S0012(CCA0929S0012),CCA0940S0037(CCA0940S0037),CCA0942S0049(CCA0942S0049),CCA0944S0025(CCA0944S…
	CC	GO:0031226	intrinsic component of plasma membrane	54	82	136	489	0.000132768	0.0264129	CCA0063S0005(CCA0063S0005),CCA0143S0002(CCA0143S0002),CCA0507S0128(CCA0507S0128),CCA0522S0057(CCA0522S0057),CCA0522S0140(CCA0522S0140),CCA0522S0172(CCA0522S0172),CCA0524S0057(CCA0524S0057),CCA0524S0217(CCA0524S0217),CCA0542S0052(CCA0542S0052),CCA0546S0083(CCA0546S0083),CCA0555S0134(CCA0555S0134),CCA0555S0136(CCA0555S0136),CCA0587S0027(CCA0587S0027),CCA0589S0064(CCA0589S0064),CCA0601S0066(CCA0601S…	CCA0176S0001(CCA0176S0001),CCA0500S0086(CCA0500S0086),CCA0500S0348(CCA0500S0348),CCA0502S0193(CCA0502S0193),CCA0505S0131(CCA0505S0131),CCA0516S0010(CCA0516S0010),CCA0524S0062(CCA0524S0062),CCA0533S0224(CCA0533S0224),CCA0533S0225(CCA0533S0225),CCA0546S0161(CCA0546S0161),CCA0552S0108(CCA0552S0108),CCA0552S0110(CCA0552S0110),CCA0568S0012(CCA0568S0012),CCA0576S0067(CCA0576S0067),CCA0587S0040(CCA0587S…
	CC	GO:0048046	apoplast	29	58	87	290	0.00014453	0.0264129	CCA0514S0124(CCA0514S0124),CCA0533S0077(CCA0533S0077),CCA0539S0057(CCA0539S0057),CCA0546S0083(CCA0546S0083),CCA0551S0002(CCA0551S0002),CCA0654S0001(CCA0654S0001),CCA0670S0064(CCA0670S0064),CCA0688S0071(CCA0688S0071),CCA0698S0156(CCA0698S0156),CCA0701S0157(CCA0701S0157),CCA0782S0081(CCA0782S0081),CCA0838S0057(CCA0838S0057),CCA0839S0058(CCA0839S0058),CCA0839S0156(CCA0839S0156),CCA0898S0037(CCA0898S…	CCA0403S0009(CCA0403S0009),CCA0500S0129(CCA0500S0129),CCA0522S0055(CCA0522S0055),CCA0525S0104(CCA0525S0104),CCA0555S0125(CCA0555S0125),CCA0563S0026(CCA0563S0026),CCA0589S0176(CCA0589S0176),CCA0632S0085(CCA0632S0085),CCA0680S0073(CCA0680S0073),CCA0686S0056(CCA0686S0056),CCA0705S0042(CCA0705S0042),CCA0709S0013(CCA0709S0013),CCA0718S0051(CCA0718S0051),CCA0733S0139(CCA0733S0139),CCA0737S0014(CCA0737S…
	CC	GO:0055035	plastid thylakoid membrane	12	81	93	317	0.000209593	0.0290472	CCA0524S0112(CCA0524S0112),CCA0552S0230(CCA0552S0230),CCA0552S0236(CCA0552S0236),CCA0576S0171(CCA0576S0171),CCA0597S0057(CCA0597S0057),CCA0816S0025(CCA0816S0025),CCA0880S0001(CCA0880S0001),CCA1151S0026(CCA1151S0026),CCA1219S0081(CCA1219S0081),CCA1225S0023(CCA1225S0023),CCA1596S0022(CCA1596S0022),CCA1648S0013(CCA1648S0013)	CCA0063S0003(CCA0063S0003),CCA0373S0002(CCA0373S0002),CCA0507S0127(CCA0507S0127),CCA0524S0106(CCA0524S0106),CCA0525S0162(CCA0525S0162),CCA0542S0101(CCA0542S0101),CCA0546S0166(CCA0546S0166),CCA0552S0280(CCA0552S0280),CCA0573S0199(CCA0573S0199),CCA0576S0057(CCA0576S0057),CCA0576S0072(CCA0576S0072),CCA0578S0066(CCA0578S0066),CCA0578S0070(CCA0578S0070),CCA0578S0078(CCA0578S0078),CCA0591S0071(CCA0591S…
	CC	GO:0009535	chloroplast thylakoid membrane	12	79	91	310	0.000238418	0.0290472	CCA0524S0112(CCA0524S0112),CCA0552S0230(CCA0552S0230),CCA0552S0236(CCA0552S0236),CCA0576S0171(CCA0576S0171),CCA0597S0057(CCA0597S0057),CCA0816S0025(CCA0816S0025),CCA0880S0001(CCA0880S0001),CCA1151S0026(CCA1151S0026),CCA1219S0081(CCA1219S0081),CCA1225S0023(CCA1225S0023),CCA1596S0022(CCA1596S0022),CCA1648S0013(CCA1648S0013)	CCA0063S0003(CCA0063S0003),CCA0373S0002(CCA0373S0002),CCA0507S0127(CCA0507S0127),CCA0524S0106(CCA0524S0106),CCA0525S0162(CCA0525S0162),CCA0542S0101(CCA0542S0101),CCA0546S0166(CCA0546S0166),CCA0552S0280(CCA0552S0280),CCA0573S0199(CCA0573S0199),CCA0576S0057(CCA0576S0057),CCA0576S0072(CCA0576S0072),CCA0578S0066(CCA0578S0066),CCA0578S0070(CCA0578S0070),CCA0578S0078(CCA0578S0078),CCA0591S0071(CCA0591S…
	CC	GO:0034245	mitochondrial DNA-directed RNA polymerase complex	5	0	5	5	0.000398439	0.0386342	CCA0816S0137(CCA0816S0137),CCA0816S0138(CCA0816S0138),CCA0924S0022(CCA0924S0022),CCA1074S0055(CCA1074S0055),CCA1758S0009(CCA1758S0009)	-
	CC	GO:0046658	anchored component of plasma membrane	38	17	55	172	0.00042281	0.0386342	CCA0063S0005(CCA0063S0005),CCA0143S0002(CCA0143S0002),CCA0507S0128(CCA0507S0128),CCA0522S0057(CCA0522S0057),CCA0524S0057(CCA0524S0057),CCA0524S0217(CCA0524S0217),CCA0542S0052(CCA0542S0052),CCA0546S0083(CCA0546S0083),CCA0555S0134(CCA0555S0134),CCA0555S0136(CCA0555S0136),CCA0587S0027(CCA0587S0027),CCA0589S0064(CCA0589S0064),CCA0601S0066(CCA0601S0066),CCA0654S0033(CCA0654S0033),CCA0665S0055(CCA0665S…	CCA0516S0010(CCA0516S0010),CCA0552S0108(CCA0552S0108),CCA0552S0110(CCA0552S0110),CCA0589S0187(CCA0589S0187),CCA0646S0141(CCA0646S0141),CCA0659S0103(CCA0659S0103),CCA0897S0088(CCA0897S0088),CCA0897S0089(CCA0897S0089),CCA0944S0025(CCA0944S0025),CCA0964S0039(CCA0964S0039),CCA0983S0064(CCA0983S0064),CCA0998S0013(CCA0998S0013),CCA1118S0044(CCA1118S0044),CCA1123S0085(CCA1123S0085),CCA1287S0045(CCA1287S…
	CC	GO:0009534	chloroplast thylakoid	18	94	112	404	0.000569055	0.0462199	CCA0514S0124(CCA0514S0124),CCA0524S0112(CCA0524S0112),CCA0552S0230(CCA0552S0230),CCA0552S0236(CCA0552S0236),CCA0576S0171(CCA0576S0171),CCA0597S0057(CCA0597S0057),CCA0616S0014(CCA0616S0014),CCA0816S0025(CCA0816S0025),CCA0828S0043(CCA0828S0043),CCA0880S0001(CCA0880S0001),CCA0904S0205(CCA0904S0205),CCA1151S0026(CCA1151S0026),CCA1219S0081(CCA1219S0081),CCA1225S0023(CCA1225S0023),CCA1511S0037(CCA1511S…	CCA0063S0003(CCA0063S0003),CCA0373S0002(CCA0373S0002),CCA0500S0294(CCA0500S0294),CCA0507S0127(CCA0507S0127),CCA0524S0106(CCA0524S0106),CCA0525S0162(CCA0525S0162),CCA0542S0101(CCA0542S0101),CCA0546S0166(CCA0546S0166),CCA0552S0280(CCA0552S0280),CCA0573S0199(CCA0573S0199),CCA0576S0057(CCA0576S0057),CCA0576S0072(CCA0576S0072),CCA0578S0066(CCA0578S0066),CCA0578S0070(CCA0578S0070),CCA0578S0078(CCA0578S…
	CC	GO:0009526	plastid envelope	54	119	173	664	0.000654168	0.0470429	CCA0426S0001(CCA0426S0001),CCA0500S0188(CCA0500S0188),CCA0507S0049(CCA0507S0049),CCA0524S0330(CCA0524S0330),CCA0524S0340(CCA0524S0340),CCA0529S0104(CCA0529S0104),CCA0533S0077(CCA0533S0077),CCA0552S0082(CCA0552S0082),CCA0552S0241(CCA0552S0241),CCA0576S0171(CCA0576S0171),CCA0616S0014(CCA0616S0014),CCA0623S0088(CCA0623S0088),CCA0646S0081(CCA0646S0081),CCA0654S0023(CCA0654S0023),CCA0659S0174(CCA0659S…	CCA0063S0003(CCA0063S0003),CCA0105S0001(CCA0105S0001),CCA0176S0003(CCA0176S0003),CCA0373S0002(CCA0373S0002),CCA0403S0009(CCA0403S0009),CCA0505S0242(CCA0505S0242),CCA0507S0127(CCA0507S0127),CCA0514S0023(CCA0514S0023),CCA0525S0006(CCA0525S0006),CCA0526S0038(CCA0526S0038),CCA0526S0153(CCA0526S0153),CCA0546S0111(CCA0546S0111),CCA0546S0166(CCA0546S0166),CCA0552S0222(CCA0552S0222),CCA0555S0125(CCA0555S…

## Sheet: Table S5
Table S5. Details of the top 20 enriched terms of KEGG. 25, 35 and 40 indicated grafted plants treated with 25℃, 35℃ and 40℃ for 4 days, respectively. CC: non-grafted Carya cathayensis, CC/CC: self-grafted Carya cathayensis, CC/CH: Carya cathayensis grafted onto Carya hunanensis. CC/CI: Carya cathayensis grafted onto Carya illinoinensis.
	PathwayID	Pathway	Level1	Level2	Up_number	Down_number	DEG_number	total_number	Pvalue	FDR	Up_gene	Down_gene	URL
35-CC VS 25 CC	ko00480	Glutathione metabolism	Metabolism	Metabolism of other amino acids	5	4	9	136	0.00280684	0.074733	CCA0627S0059(CCA0627S0059),CCA0904S0063(CCA0904S0063),CCA0923S0075(CCA0923S0075),CCA0816S0157(CCA0816S0157),CCA0935S0073(CCA0935S0073)	CCA0887S0108(CCA0887S0108),CCA1015S0094(CCA1015S0094),CCA0782S0091(CCA0782S0091),CCA0747S0058(CCA0747S0058)	http://www.kegg.jp/kegg-bin/show_pathway?map=map00480&multi_query=K00031+%23FFFFFF,green%0d%0aK00432+%23FFFFFF,purple%0d%0aK00799+%23FFFFFF,purple%0d%0aK00383+%23FFFFFF,red%0d%0aK00434+%23FFFFFF,red%0d%0a
	ko00500	Starch and sucrose metabolism	Metabolism	Carbohydrate metabolism	3	8	11	194	0.00333198	0.074733	CCA0589S0005(CCA0589S0005),CCA0549S0034(CCA0549S0034),CCA0656S0038(CCA0656S0038)	CCA1524S0040(CCA1524S0040),CCA0852S0073(CCA0852S0073),CCA1217S0020(CCA1217S0020),CCA1118S0060(CCA1118S0060),CCA0555S0024(CCA0555S0024),CCA0887S0103(CCA0887S0103),CCA1199S0021(CCA1199S0021),CCA0565S0082(CCA0565S0082)	http://www.kegg.jp/kegg-bin/show_pathway?map=map00500&multi_query=K01087+%23FFFFFF,purple%0d%0aK00963+%23FFFFFF,green%0d%0aK01188+%23FFFFFF,purple%0d%0aK00700+%23FFFFFF,green%0d%0aK00696+%23FFFFFF,green%0d%0aK01177+%23FFFFFF,green%0d%0aK00975+%23FFFFFF,green%0d%0aK16055+%23FFFFFF,red%0d%0a
	ko00196	Photosynthesis - antenna proteins	Metabolism	Energy metabolism	4	0	4	29	0.00338546	0.074733	CCA1015S0047(CCA1015S0047),CCA0546S0166(CCA0546S0166),CCA0634S0031(CCA0634S0031),CCA0542S0008(CCA0542S0008)	-	http://www.kegg.jp/kegg-bin/show_pathway?map=map00196&multi_query=K08907+%23FFFFFF,red%0d%0aK08910+%23FFFFFF,red%0d%0aK08915+%23FFFFFF,red%0d%0a
	ko00600	Sphingolipid metabolism	Metabolism	Lipid metabolism	2	3	5	47	0.00339695	0.074733	CCA0524S0309(CCA0524S0309),CCA0736S0072(CCA0736S0072)	CCA0628S0064(CCA0628S0064),CCA1210S0014(CCA1210S0014),CCA0623S0016(CCA0623S0016)	http://www.kegg.jp/kegg-bin/show_pathway?map=map00600&multi_query=K04718+%23FFFFFF,green%0d%0aK07407+%23FFFFFF,green%0d%0aK17108+%23FFFFFF,green%0d%0aK04712+%23FFFFFF,red%0d%0aK12349+%23FFFFFF,red%0d%0a
	ko00960	Tropane, piperidine and pyridine alkaloid biosynthesis	Metabolism	Biosynthesis of other secondary metabolites	1	3	4	42	0.0128231	0.225687	CCA1071S0025(CCA1071S0025)	CCA0869S0016(CCA0869S0016),CCA0869S0013(CCA0869S0013),CCA0795S0023(CCA0795S0023)	http://www.kegg.jp/kegg-bin/show_pathway?map=map00960&multi_query=K00276+%23FFFFFF,red%0d%0aK08081+%23FFFFFF,green%0d%0a
	ko02010	ABC transporters	Environmental Information Processing	Membrane transport	2	2	4	48	0.0201677	0.287502	CCA0907S0049(CCA0907S0049),CCA0877S0033(CCA0877S0033)	CCA0779S0120(CCA0779S0120),CCA0886S0002(CCA0886S0002)	http://www.kegg.jp/kegg-bin/show_pathway?map=map02010&multi_query=K05658+%23FFFFFF,purple%0d%0aK05681+%23FFFFFF,red%0d%0a
	ko00942	Anthocyanin biosynthesis	Metabolism	Biosynthesis of other secondary metabolites	2	0	2	11	0.0228694	0.287502	CCA1327S0002(CCA1327S0002),CCA1327S0004(CCA1327S0004)	-	http://www.kegg.jp/kegg-bin/show_pathway?map=map00942&multi_query=K12338+%23FFFFFF,red%0d%0a
	ko00190	Oxidative phosphorylation	Metabolism	Energy metabolism	5	4	9	203	0.0331594	0.364753	CCA0575S0004(CCA0575S0004),CCA0859S0173(CCA0859S0173),CCA0533S0181(CCA0533S0181),CCA1094S0120(CCA1094S0120),CCA0838S0058(CCA0838S0058)	CCA0674S0022(CCA0674S0022),CCA1154S0006(CCA1154S0006),CCA0698S0042(CCA0698S0042),CCA0500S0229(CCA0500S0229)	http://www.kegg.jp/kegg-bin/show_pathway?map=map00190&multi_query=K03937+%23FFFFFF,red%0d%0aK01535+%23FFFFFF,purple%0d%0aK03950+%23FFFFFF,red%0d%0aK03881+%23FFFFFF,red%0d%0aK01507+%23FFFFFF,purple%0d%0a
	ko00941	Flavonoid biosynthesis	Metabolism	Biosynthesis of other secondary metabolites	0	4	4	63	0.0481644	0.470941	-	CCA1620S0012(CCA1620S0012),CCA0678S0067(CCA0678S0067),CCA0623S0021(CCA0623S0021),CCA0705S0076(CCA0705S0076)	http://www.kegg.jp/kegg-bin/show_pathway?map=map00941&multi_query=K00475+%23FFFFFF,green%0d%0aK00660+%23FFFFFF,green%0d%0aK13081+%23FFFFFF,green%0d%0aK13082+%23FFFFFF,green%0d%0a
	ko00910	Nitrogen metabolism	Metabolism	Energy metabolism	1	3	4	67	0.0580352	0.51071	CCA1094S0031(CCA1094S0031)	CCA0897S0151(CCA0897S0151),CCA1151S0027(CCA1151S0027),CCA0656S0051(CCA0656S0051)	http://www.kegg.jp/kegg-bin/show_pathway?map=map00910&multi_query=K01674+%23FFFFFF,green%0d%0aK01673+%23FFFFFF,red%0d%0aK00261+%23FFFFFF,green%0d%0a
	ko00592	alpha-Linolenic acid metabolism	Metabolism	Lipid metabolism	2	3	5	101	0.0693702	0.554962	CCA0659S0134(CCA0659S0134),CCA0892S0001(CCA0892S0001)	CCA1068S0041(CCA1068S0041),CCA0589S0175(CCA0589S0175),CCA1095S0094(CCA1095S0094)	http://www.kegg.jp/kegg-bin/show_pathway?map=map00592&multi_query=K10526+%23FFFFFF,green%0d%0aK08241+%23FFFFFF,purple%0d%0aK00454+%23FFFFFF,red%0d%0a
	ko00020	Citrate cycle (TCA cycle)	Metabolism	Carbohydrate metabolism	2	2	4	75	0.0807521	0.577651	CCA0552S0196(CCA0552S0196),CCA1742S0016(CCA1742S0016)	CCA0887S0108(CCA0887S0108),CCA1085S0047(CCA1085S0047)	http://www.kegg.jp/kegg-bin/show_pathway?map=map00020&multi_query=K00382+%23FFFFFF,red%0d%0aK01681+%23FFFFFF,red%0d%0aK01648+%23FFFFFF,green%0d%0aK00031+%23FFFFFF,green%0d%0a
	ko00640	Propanoate metabolism	Metabolism	Carbohydrate metabolism	3	0	3	49	0.0907973	0.577651	CCA1742S0016(CCA1742S0016),CCA0529S0104(CCA0529S0104),CCA0632S0168(CCA0632S0168)	-	http://www.kegg.jp/kegg-bin/show_pathway?map=map00640&multi_query=K00382+%23FFFFFF,red%0d%0aK01962+%23FFFFFF,red%0d%0aK02160+%23FFFFFF,red%0d%0a
	ko00010	Glycolysis / Gluconeogenesis	Metabolism	Carbohydrate metabolism	1	6	7	177	0.0918991	0.577651	CCA1742S0016(CCA1742S0016)	CCA1123S0051(CCA1123S0051),CCA1079S0076(CCA1079S0076),CCA0824S0020(CCA0824S0020),CCA0854S0078(CCA0854S0078),CCA0857S0017(CCA0857S0017),CCA0665S0027(CCA0665S0027)	http://www.kegg.jp/kegg-bin/show_pathway?map=map00010&multi_query=K00382+%23FFFFFF,red%0d%0aK15633+%23FFFFFF,green%0d%0aK01623+%23FFFFFF,green%0d%0aK03841+%23FFFFFF,green%0d%0aK00850+%23FFFFFF,green%0d%0aK15634+%23FFFFFF,green%0d%0aK00873+%23FFFFFF,green%0d%0a
	ko00590	Arachidonic acid metabolism	Metabolism	Lipid metabolism	1	1	2	29	0.131177	0.769575	CCA0904S0063(CCA0904S0063)	CCA0782S0091(CCA0782S0091)	http://www.kegg.jp/kegg-bin/show_pathway?map=map00590&multi_query=K00432+%23FFFFFF,purple%0d%0a
	ko00760	Nicotinate and nicotinamide metabolism	Metabolism	Metabolism of cofactors and vitamins	0	2	2	31	0.146166	0.792902	-	CCA0633S0093(CCA0633S0093),CCA0779S0156(CCA0779S0156)	http://www.kegg.jp/kegg-bin/show_pathway?map=map00760&multi_query=K18551+%23FFFFFF,green%0d%0aK00278+%23FFFFFF,green%0d%0a
	ko00670	One carbon pool by folate	Metabolism	Metabolism of cofactors and vitamins	1	1	2	33	0.161485	0.792902	CCA1620S0021(CCA1620S0021)	CCA0678S0129(CCA0678S0129)	http://www.kegg.jp/kegg-bin/show_pathway?map=map00670&multi_query=K13998+%23FFFFFF,red%0d%0aK01934+%23FFFFFF,green%0d%0a
	ko00260	Glycine, serine and threonine metabolism	Metabolism	Amino acid metabolism	2	2	4	99	0.169921	0.792902	CCA1742S0016(CCA1742S0016),CCA1071S0025(CCA1071S0025)	CCA0824S0020(CCA0824S0020),CCA0665S0027(CCA0665S0027)	http://www.kegg.jp/kegg-bin/show_pathway?map=map00260&multi_query=K00382+%23FFFFFF,red%0d%0aK15634+%23FFFFFF,green%0d%0aK00276+%23FFFFFF,red%0d%0aK15633+%23FFFFFF,green%0d%0a
	ko03450	Non-homologous end-joining	Genetic Information Processing	Replication and repair	0	1	1	9	0.180205	0.792902	-	CCA0576S0069(CCA0576S0069)	http://www.kegg.jp/kegg-bin/show_pathway?map=map03450&multi_query=K10865+%23FFFFFF,green%0d%0a
	ko00660	C5-Branched dibasic acid metabolism	Metabolism	Carbohydrate metabolism	0	1	1	9	0.180205	0.792902	-	CCA0849S0030(CCA0849S0030)	http://www.kegg.jp/kegg-bin/show_pathway?map=map00660&multi_query=K01703+%23FFFFFF,green%0d%0a
35-CC/CH VS 25-CC/CH	ko00940	Phenylpropanoid biosynthesis	Metabolism	Biosynthesis of other secondary metabolites	41	19	60	257	2.60692e-09	3.07617e-07	CCA0839S0067(CCA0839S0067),CCA0829S0061(CCA0829S0061),CCA0694S0041(CCA0694S0041),CCA0589S0228(CCA0589S0228),CCA0652S0055(CCA0652S0055),CCA0696S0060(CCA0696S0060),CCA1027S0067(CCA1027S0067),CCA0676S0023(CCA0676S0023),CCA1287S0069(CCA1287S0069),CCA0876S0064(CCA0876S0064),CCA1573S0020(CCA1573S0020),CCA1244S0034(CCA1244S0034),CCA0410S0001(CCA0410S0001),CCA1634S0005(CCA1634S0005),CCA0795S0073(CCA0795S…	CCA1591S0016(CCA1591S0016),CCA1455S0001(CCA1455S0001),CCA0610S0037(CCA0610S0037),CCA0688S0071(CCA0688S0071),CCA0918S0075(CCA0918S0075),CCA0546S0150(CCA0546S0150),CCA0524S0292(CCA0524S0292),CCA0958S0026(CCA0958S0026),CCA0722S0001(CCA0722S0001),CCA1244S0035(CCA1244S0035),CCA0851S0185(CCA0851S0185),CCA1554S0001(CCA1554S0001),CCA0676S0021(CCA0676S0021),CCA0589S0069(CCA0589S0069),CCA0582S0167(CCA0582S…	http://www.kegg.jp/kegg-bin/show_pathway?map=map00940&multi_query=K05349+%23FFFFFF,purple%0d%0aK13066+%23FFFFFF,purple%0d%0aK13065+%23FFFFFF,purple%0d%0aK06892+%23FFFFFF,red%0d%0aK10775+%23FFFFFF,purple%0d%0aK00487+%23FFFFFF,red%0d%0aK09755+%23FFFFFF,red%0d%0aK00083+%23FFFFFF,purple%0d%0aK00430+%23FFFFFF,purple%0d%0aK05350+%23FFFFFF,purple%0d%0aK01188+%23FFFFFF,purple%0d%0aK09753+%23FFFFFF,red%0d…
	ko00500	Starch and sucrose metabolism	Metabolism	Carbohydrate metabolism	24	21	45	194	3.33194e-07	1.96584e-05	CCA0904S0117(CCA0904S0117),CCA1228S0025(CCA1228S0025),CCA0879S0095(CCA0879S0095),CCA1596S0009(CCA1596S0009),CCA1811S0003(CCA1811S0003),CCA0549S0034(CCA0549S0034),CCA1381S0005(CCA1381S0005),CCA1787S0009(CCA1787S0009),CCA0754S0049(CCA0754S0049),CCA0659S0199(CCA0659S0199),CCA0842S0039(CCA0842S0039),CCA0601S0066(CCA0601S0066),CCA0582S0118(CCA0582S0118),CCA0642S0144(CCA0642S0144),CCA0605S0033(CCA0605S…	CCA1554S0001(CCA1554S0001),CCA0851S0185(CCA0851S0185),CCA0839S0100(CCA0839S0100),CCA0998S0012(CCA0998S0012),CCA1199S0021(CCA1199S0021),CCA0983S0059(CCA0983S0059),CCA0897S0137(CCA0897S0137),CCA0601S0056(CCA0601S0056),CCA0607S0055(CCA0607S0055),CCA0852S0073(CCA0852S0073),CCA0565S0082(CCA0565S0082),CCA0008S0001(CCA0008S0001),CCA1090S0001(CCA1090S0001),CCA1524S0040(CCA1524S0040),CCA1046S0032(CCA1046S…	http://www.kegg.jp/kegg-bin/show_pathway?map=map00500&multi_query=K00844+%23FFFFFF,green%0d%0aK01179+%23FFFFFF,red%0d%0aK05349+%23FFFFFF,purple%0d%0aK16055+%23FFFFFF,purple%0d%0aK00705+%23FFFFFF,green%0d%0aK05350+%23FFFFFF,purple%0d%0aK01087+%23FFFFFF,green%0d%0aK00975+%23FFFFFF,green%0d%0aK00847+%23FFFFFF,red%0d%0aK01176+%23FFFFFF,green%0d%0aK01193+%23FFFFFF,purple%0d%0aK00695+%23FFFFFF,red%0d%0…
	ko00520	Amino sugar and nucleotide sugar metabolism	Metabolism	Carbohydrate metabolism	33	14	47	242	3.28565e-05	0.00129236	CCA0674S0207(CCA0674S0207),CCA1223S0034(CCA1223S0034),CCA1365S0027(CCA1365S0027),CCA0627S0062(CCA0627S0062),CCA0552S0277(CCA0552S0277),CCA0627S0040(CCA0627S0040),CCA0546S0255(CCA0546S0255),CCA1811S0003(CCA1811S0003),CCA1330S0026(CCA1330S0026),CCA0559S0109(CCA0559S0109),CCA1037S0003(CCA1037S0003),CCA0507S0207(CCA0507S0207),CCA1301S0029(CCA1301S0029),CCA0986S0058(CCA0986S0058),CCA0982S0050(CCA0982S…	CCA1046S0126(CCA1046S0126),CCA1199S0021(CCA1199S0021),CCA1637S0003(CCA1637S0003),CCA0583S0089(CCA0583S0089),CCA0907S0092(CCA0907S0092),CCA0781S0080(CCA0781S0080),CCA0601S0056(CCA0601S0056),CCA0008S0001(CCA0008S0001),CCA0782S0057(CCA0782S0057),CCA1564S0017(CCA1564S0017),CCA0907S0096(CCA0907S0096),CCA1564S0019(CCA1564S0019),CCA1048S0038(CCA1048S0038),CCA1637S0010(CCA1637S0010)	http://www.kegg.jp/kegg-bin/show_pathway?map=map00520&multi_query=K00975+%23FFFFFF,green%0d%0aK01183+%23FFFFFF,purple%0d%0aK08678+%23FFFFFF,red%0d%0aK12373+%23FFFFFF,red%0d%0aK00844+%23FFFFFF,green%0d%0aK01784+%23FFFFFF,purple%0d%0aK08679+%23FFFFFF,purple%0d%0aK01835+%23FFFFFF,green%0d%0aK13648+%23FFFFFF,red%0d%0aK12450+%23FFFFFF,red%0d%0aK20547+%23FFFFFF,red%0d%0aK13379+%23FFFFFF,red%0d%0aK00847…
	ko00052	Galactose metabolism	Metabolism	Carbohydrate metabolism	17	8	25	101	4.47684e-05	0.00132067	CCA0674S0166(CCA0674S0166),CCA0862S0102(CCA0862S0102),CCA0634S0094(CCA0634S0094),CCA1540S0018(CCA1540S0018),CCA0898S0003(CCA0898S0003),CCA0884S0039(CCA0884S0039),CCA0691S0113(CCA0691S0113),CCA1540S0019(CCA1540S0019),CCA0806S0121(CCA0806S0121),CCA0754S0049(CCA0754S0049),CCA0838S0099(CCA0838S0099),CCA0642S0144(CCA0642S0144),CCA0838S0101(CCA0838S0101),CCA1223S0034(CCA1223S0034),CCA1228S0025(CCA1228S…	CCA0587S0018(CCA0587S0018),CCA0839S0135(CCA0839S0135),CCA0782S0057(CCA0782S0057),CCA0737S0059(CCA0737S0059),CCA0897S0137(CCA0897S0137),CCA0601S0056(CCA0601S0056),CCA0008S0001(CCA0008S0001),CCA1057S0013(CCA1057S0013)	http://www.kegg.jp/kegg-bin/show_pathway?map=map00052&multi_query=K00850+%23FFFFFF,purple%0d%0aK01784+%23FFFFFF,purple%0d%0aK01193+%23FFFFFF,purple%0d%0aK00844+%23FFFFFF,green%0d%0aK06617+%23FFFFFF,purple%0d%0aK18819+%23FFFFFF,purple%0d%0aK06611+%23FFFFFF,green%0d%0aK01785+%23FFFFFF,red%0d%0aK01835+%23FFFFFF,green%0d%0aK01187+%23FFFFFF,red%0d%0a
	ko00053	Ascorbate and aldarate metabolism	Metabolism	Carbohydrate metabolism	11	11	22	95	0.000354117	0.00835716	CCA1041S0013(CCA1041S0013),CCA1288S0034(CCA1288S0034),CCA0848S0006(CCA0848S0006),CCA1041S0011(CCA1041S0011),CCA1542S0011(CCA1542S0011),CCA0935S0073(CCA0935S0073),CCA1060S0050(CCA1060S0050),CCA1073S0032(CCA1073S0032),CCA1312S0019(CCA1312S0019),CCA0982S0050(CCA0982S0050),CCA1531S0038(CCA1531S0038)	CCA0279S0001(CCA0279S0001),CCA0846S0019(CCA0846S0019),CCA1601S0014(CCA1601S0014),CCA0949S0049(CCA0949S0049),CCA1013S0044(CCA1013S0044),CCA1025S0023(CCA1025S0023),CCA0964S0063(CCA0964S0063),CCA0907S0017(CCA0907S0017),CCA0824S0016(CCA0824S0016),CCA0890S0001(CCA0890S0001),CCA1048S0038(CCA1048S0038)	http://www.kegg.jp/kegg-bin/show_pathway?map=map00053&multi_query=K00469+%23FFFFFF,red%0d%0aK08679+%23FFFFFF,purple%0d%0aK00128+%23FFFFFF,purple%0d%0aK00423+%23FFFFFF,green%0d%0aK19642+%23FFFFFF,green%0d%0aK10047+%23FFFFFF,green%0d%0aK14190+%23FFFFFF,green%0d%0aK00434+%23FFFFFF,purple%0d%0aK10046+%23FFFFFF,red%0d%0a
	ko00909	Sesquiterpenoid and triterpenoid biosynthesis	Metabolism	Metabolism of terpenoids and polyketides	10	3	13	44	0.000498062	0.00979522	CCA0680S0018(CCA0680S0018),CCA1097S0048(CCA1097S0048),CCA0533S0215(CCA0533S0215),CCA0718S0112(CCA0718S0112),CCA0576S0018(CCA0576S0018),CCA0576S0021(CCA0576S0021),CCA0576S0009(CCA0576S0009),CCA1754S0002(CCA1754S0002),CCA0842S0046(CCA0842S0046),CCA0576S0020(CCA0576S0020)	CCA0898S0121(CCA0898S0121),CCA0576S0027(CCA0576S0027),CCA0024S0005(CCA0024S0005)	http://www.kegg.jp/kegg-bin/show_pathway?map=map00909&multi_query=K15813+%23FFFFFF,green%0d%0aK15803+%23FFFFFF,purple%0d%0aK00511+%23FFFFFF,red%0d%0a
	ko00905	Brassinosteroid biosynthesis	Metabolism	Metabolism of terpenoids and polyketides	6	0	6	16	0.00467157	0.0787493	CCA0848S0036(CCA0848S0036),CCA0924S0038(CCA0924S0038),CCA0680S0076(CCA0680S0076),CCA0638S0024(CCA0638S0024),CCA1251S0018(CCA1251S0018),CCA0754S0030(CCA0754S0030)	-	http://www.kegg.jp/kegg-bin/show_pathway?map=map00905&multi_query=K12640+%23FFFFFF,red%0d%0aK09587+%23FFFFFF,red%0d%0aK09588+%23FFFFFF,red%0d%0aK15639+%23FFFFFF,red%0d%0aK12638+%23FFFFFF,red%0d%0a
	ko04141	Protein processing in endoplasmic reticulum	Genetic Information Processing	Folding, sorting and degradation	41	3	44	283	0.00696107	0.0953621	CCA1768S0005(CCA1768S0005),CCA0989S0032(CCA0989S0032),CCA0546S0052(CCA0546S0052),CCA0524S0067(CCA0524S0067),CCA0674S0191(CCA0674S0191),CCA0782S0177(CCA0782S0177),CCA1461S0024(CCA1461S0024),CCA0582S0162(CCA0582S0162),CCA1768S0009(CCA1768S0009),CCA0674S0190(CCA0674S0190),CCA0582S0152(CCA0582S0152),CCA0582S0158(CCA0582S0158),CCA0961S0081(CCA0961S0081),CCA1212S0007(CCA1212S0007),CCA0576S0172(CCA0576S…	CCA1565S0009(CCA1565S0009),CCA0784S0157(CCA0784S0157),CCA0884S0112(CCA0884S0112)	http://www.kegg.jp/kegg-bin/show_pathway?map=map04141&multi_query=K14009+%23FFFFFF,red%0d%0aK10666+%23FFFFFF,purple%0d%0aK09487+%23FFFFFF,red%0d%0aK03094+%23FFFFFF,red%0d%0aK04079+%23FFFFFF,red%0d%0aK09580+%23FFFFFF,red%0d%0aK09561+%23FFFFFF,red%0d%0aK12666+%23FFFFFF,red%0d%0aK08057+%23FFFFFF,red%0d%0aK03283+%23FFFFFF,red%0d%0aK12670+%23FFFFFF,red%0d%0aK09503+%23FFFFFF,green%0d%0aK13993+%23FFFFFF…
	ko00330	Arginine and proline metabolism	Metabolism	Amino acid metabolism	6	12	18	91	0.00727338	0.0953621	CCA1739S0011(CCA1739S0011),CCA1199S0071(CCA1199S0071),CCA1173S0026(CCA1173S0026),CCA1739S0012(CCA1739S0012),CCA1288S0034(CCA1288S0034),CCA1495S0011(CCA1495S0011)	CCA0763S0073(CCA0763S0073),CCA0907S0017(CCA0907S0017),CCA1363S0048(CCA1363S0048),CCA1653S0008(CCA1653S0008),CCA0890S0001(CCA0890S0001),CCA0839S0089(CCA0839S0089),CCA0859S0088(CCA0859S0088),CCA1250S0025(CCA1250S0025),CCA1601S0014(CCA1601S0014),CCA0642S0080(CCA0642S0080),CCA1250S0026(CCA1250S0026),CCA0642S0079(CCA0642S0079)	http://www.kegg.jp/kegg-bin/show_pathway?map=map00330&multi_query=K12259+%23FFFFFF,red%0d%0aK01611+%23FFFFFF,purple%0d%0aK01426+%23FFFFFF,red%0d%0aK14455+%23FFFFFF,green%0d%0aK01581+%23FFFFFF,green%0d%0aK13366+%23FFFFFF,green%0d%0aK12657+%23FFFFFF,green%0d%0aK00472+%23FFFFFF,red%0d%0aK00128+%23FFFFFF,purple%0d%0aK01583+%23FFFFFF,green%0d%0a
	ko00950	Isoquinoline alkaloid biosynthesis	Metabolism	Biosynthesis of other secondary metabolites	9	1	10	41	0.00977012	0.115287	CCA1017S0015(CCA1017S0015),CCA1545S0013(CCA1545S0013),CCA1545S0012(CCA1545S0012),CCA1085S0001(CCA1085S0001),CCA0616S0075(CCA0616S0075),CCA0568S0058(CCA0568S0058),CCA1016S0053(CCA1016S0053),CCA1017S0020(CCA1017S0020),CCA1085S0002(CCA1085S0002)	CCA1653S0008(CCA1653S0008)	http://www.kegg.jp/kegg-bin/show_pathway?map=map00950&multi_query=K00422+%23FFFFFF,red%0d%0aK14455+%23FFFFFF,green%0d%0aK01592+%23FFFFFF,red%0d%0aK00276+%23FFFFFF,red%0d%0aK00815+%23FFFFFF,red%0d%0a
	ko00073	Cutin, suberine and wax biosynthesis	Metabolism	Lipid metabolism	8	1	9	36	0.0118335	0.126941	CCA0623S0117(CCA0623S0117),CCA0909S0037(CCA0909S0037),CCA0782S0126(CCA0782S0126),CCA0799S0010(CCA0799S0010),CCA0711S0046(CCA0711S0046),CCA0897S0037(CCA0897S0037),CCA1206S0014(CCA1206S0014),CCA0754S0041(CCA0754S0041)	CCA1075S0031(CCA1075S0031)	http://www.kegg.jp/kegg-bin/show_pathway?map=map00073&multi_query=K15403+%23FFFFFF,red%0d%0aK15404+%23FFFFFF,red%0d%0aK15402+%23FFFFFF,red%0d%0aK15400+%23FFFFFF,red%0d%0aK13356+%23FFFFFF,purple%0d%0aK15398+%23FFFFFF,red%0d%0a
	ko00360	Phenylalanine metabolism	Metabolism	Amino acid metabolism	8	3	11	49	0.0130428	0.128254	CCA1017S0020(CCA1017S0020),CCA1085S0002(CCA1085S0002),CCA0589S0229(CCA0589S0229),CCA1739S0012(CCA1739S0012),CCA1085S0001(CCA1085S0001),CCA1739S0011(CCA1739S0011),CCA1017S0015(CCA1017S0015),CCA0589S0228(CCA0589S0228)	CCA1653S0008(CCA1653S0008),CCA0546S0150(CCA0546S0150),CCA1591S0016(CCA1591S0016)	http://www.kegg.jp/kegg-bin/show_pathway?map=map00360&multi_query=K00815+%23FFFFFF,red%0d%0aK10775+%23FFFFFF,purple%0d%0aK01426+%23FFFFFF,red%0d%0aK00276+%23FFFFFF,red%0d%0aK14455+%23FFFFFF,green%0d%0a
	ko00941	Flavonoid biosynthesis	Metabolism	Biosynthesis of other secondary metabolites	4	9	13	63	0.0148263	0.134578	CCA1287S0069(CCA1287S0069),CCA0905S0011(CCA0905S0011),CCA0691S0117(CCA0691S0117),CCA0743S0010(CCA0743S0010)	CCA0589S0069(CCA0589S0069),CCA0623S0021(CCA0623S0021),CCA0822S0057(CCA0822S0057),CCA0678S0067(CCA0678S0067),CCA0533S0160(CCA0533S0160),CCA1620S0012(CCA1620S0012),CCA0705S0076(CCA0705S0076),CCA0620S0045(CCA0620S0045),CCA1334S0013(CCA1334S0013)	http://www.kegg.jp/kegg-bin/show_pathway?map=map00941&multi_query=K05277+%23FFFFFF,green%0d%0aK13081+%23FFFFFF,green%0d%0aK13065+%23FFFFFF,purple%0d%0aK00475+%23FFFFFF,green%0d%0aK00660+%23FFFFFF,green%0d%0aK00588+%23FFFFFF,red%0d%0aK13082+%23FFFFFF,green%0d%0aK08695+%23FFFFFF,green%0d%0aK00487+%23FFFFFF,red%0d%0a
	ko00903	Limonene and pinene degradation	Metabolism	Metabolism of terpenoids and polyketides	1	3	4	10	0.0163109	0.135155	CCA1288S0034(CCA1288S0034)	CCA0890S0001(CCA0890S0001),CCA0907S0017(CCA0907S0017),CCA1601S0014(CCA1601S0014)	http://www.kegg.jp/kegg-bin/show_pathway?map=map00903&multi_query=K00128+%23FFFFFF,purple%0d%0a
	ko04075	Plant hormone signal transduction	Environmental Information Processing	Signal transduction	30	26	56	396	0.0176217	0.135155	CCA0708S0069(CCA0708S0069),CCA0659S0219(CCA0659S0219),CCA1550S0008(CCA1550S0008),CCA0665S0064(CCA0665S0064),CCA0670S0070(CCA0670S0070),CCA1296S0026(CCA1296S0026),CCA0500S0036(CCA0500S0036),CCA0665S0004(CCA0665S0004),CCA0659S0217(CCA0659S0217),CCA0595S0072(CCA0595S0072),CCA1363S0063(CCA1363S0063),CCA0678S0081(CCA0678S0081),CCA0929S0045(CCA0929S0045),CCA0659S0222(CCA0659S0222),CCA1400S0017(CCA1400S…	CCA0505S0345(CCA0505S0345),CCA0183S0007(CCA0183S0007),CCA1046S0123(CCA1046S0123),CCA0500S0038(CCA0500S0038),CCA0048S0003(CCA0048S0003),CCA0006S0013(CCA0006S0013),CCA0680S0089(CCA0680S0089),CCA0526S0088(CCA0526S0088),CCA0912S0015(CCA0912S0015),CCA1599S0020(CCA1599S0020),CCA0535S0081(CCA0535S0081),CCA1225S0028(CCA1225S0028),CCA0998S0027(CCA0998S0027),CCA0912S0031(CCA0912S0031),CCA1075S0067(CCA1075S…	http://www.kegg.jp/kegg-bin/show_pathway?map=map04075&multi_query=K14484+%23FFFFFF,purple%0d%0aK14432+%23FFFFFF,red%0d%0aK14494+%23FFFFFF,red%0d%0aK14503+%23FFFFFF,red%0d%0aK14498+%23FFFFFF,green%0d%0aK14488+%23FFFFFF,purple%0d%0aK13946+%23FFFFFF,purple%0d%0aK13422+%23FFFFFF,green%0d%0aK13464+%23FFFFFF,green%0d%0aK14506+%23FFFFFF,green%0d%0aK14491+%23FFFFFF,green%0d%0aK14505+%23FFFFFF,red%0d%0aK1…
	ko04626	Plant-pathogen interaction	Organismal Systems	Environmental adaptation	27	29	56	397	0.0184631	0.135155	CCA0851S0123(CCA0851S0123),CCA1402S0016(CCA1402S0016),CCA0965S0010(CCA0965S0010),CCA1013S0021(CCA1013S0021),CCA0839S0075(CCA0839S0075),CCA0620S0028(CCA0620S0028),CCA0665S0064(CCA0665S0064),CCA0914S0030(CCA0914S0030),CCA1402S0021(CCA1402S0021),CCA1273S0030(CCA1273S0030),CCA0851S0034(CCA0851S0034),CCA0505S0183(CCA0505S0183),CCA0500S0045(CCA0500S0045),CCA0958S0039(CCA0958S0039),CCA0623S0078(CCA0623S…	CCA0932S0038(CCA0932S0038),CCA0881S0020(CCA0881S0020),CCA0700S0083(CCA0700S0083),CCA1282S0025(CCA1282S0025),CCA0516S0081(CCA0516S0081),CCA1015S0044(CCA1015S0044),CCA1567S0005(CCA1567S0005),CCA0747S0047(CCA0747S0047),CCA0502S0155(CCA0502S0155),CCA0743S0063(CCA0743S0063),CCA0743S0062(CCA0743S0062),CCA0816S0036(CCA0816S0036),CCA0513S0271(CCA0513S0271),CCA0597S0006(CCA0597S0006),CCA0670S0058(CCA0670S…	http://www.kegg.jp/kegg-bin/show_pathway?map=map04626&multi_query=K05391+%23FFFFFF,purple%0d%0aK13448+%23FFFFFF,green%0d%0aK09487+%23FFFFFF,red%0d%0aK12795+%23FFFFFF,red%0d%0aK02183+%23FFFFFF,green%0d%0aK13449+%23FFFFFF,red%0d%0aK13459+%23FFFFFF,purple%0d%0aK13420+%23FFFFFF,purple%0d%0aK13457+%23FFFFFF,green%0d%0aK13447+%23FFFFFF,green%0d%0aK13412+%23FFFFFF,purple%0d%0aK04079+%23FFFFFF,red%0d%0aK…
	ko00380	Tryptophan metabolism	Metabolism	Amino acid metabolism	9	6	15	79	0.0194715	0.135155	CCA0552S0054(CCA0552S0054),CCA1739S0011(CCA1739S0011),CCA1739S0012(CCA1739S0012),CCA0680S0167(CCA0680S0167),CCA0918S0077(CCA0918S0077),CCA0583S0045(CCA0583S0045),CCA0862S0065(CCA0862S0065),CCA0552S0064(CCA0552S0064),CCA1288S0034(CCA1288S0034)	CCA0907S0017(CCA0907S0017),CCA0890S0001(CCA0890S0001),CCA0522S0206(CCA0522S0206),CCA1261S0044(CCA1261S0044),CCA1601S0014(CCA1601S0014),CCA0918S0075(CCA0918S0075)	http://www.kegg.jp/kegg-bin/show_pathway?map=map00380&multi_query=K13066+%23FFFFFF,purple%0d%0aK01426+%23FFFFFF,red%0d%0aK00128+%23FFFFFF,purple%0d%0aK03781+%23FFFFFF,green%0d%0aK11816+%23FFFFFF,green%0d%0aK07408+%23FFFFFF,red%0d%0a
	ko04712	Circadian rhythm - plant	Organismal Systems	Environmental adaptation	1	12	13	67	0.0241285	0.150333	CCA1097S0046(CCA1097S0046)	CCA0601S0112(CCA0601S0112),CCA0851S0141(CCA0851S0141),CCA0598S0089(CCA0598S0089),CCA0607S0025(CCA0607S0025),CCA0704S0074(CCA0704S0074),CCA0646S0009(CCA0646S0009),CCA0634S0017(CCA0634S0017),CCA0853S0020(CCA0853S0020),CCA1334S0013(CCA1334S0013),CCA0903S0011(CCA0903S0011),CCA0623S0021(CCA0623S0021),CCA0829S0050(CCA0829S0050)	http://www.kegg.jp/kegg-bin/show_pathway?map=map04712&multi_query=K12125+%23FFFFFF,green%0d%0aK16241+%23FFFFFF,green%0d%0aK12127+%23FFFFFF,green%0d%0aK12124+%23FFFFFF,green%0d%0aK10143+%23FFFFFF,red%0d%0aK12130+%23FFFFFF,green%0d%0aK00660+%23FFFFFF,green%0d%0aK12116+%23FFFFFF,green%0d%0aK12133+%23FFFFFF,green%0d%0a
	ko00350	Tyrosine metabolism	Metabolism	Amino acid metabolism	11	3	14	74	0.0242061	0.150333	CCA1085S0001(CCA1085S0001),CCA0616S0075(CCA0616S0075),CCA1016S0053(CCA1016S0053),CCA0984S0046(CCA0984S0046),CCA1085S0002(CCA1085S0002),CCA1017S0020(CCA1017S0020),CCA1017S0015(CCA1017S0015),CCA1545S0012(CCA1545S0012),CCA0576S0202(CCA0576S0202),CCA1545S0013(CCA1545S0013),CCA0568S0058(CCA0568S0058)	CCA1653S0008(CCA1653S0008),CCA0216S0002(CCA0216S0002),CCA0998S0018(CCA0998S0018)	http://www.kegg.jp/kegg-bin/show_pathway?map=map00350&multi_query=K00276+%23FFFFFF,red%0d%0aK00001+%23FFFFFF,green%0d%0aK18857+%23FFFFFF,red%0d%0aK14455+%23FFFFFF,green%0d%0aK00451+%23FFFFFF,red%0d%0aK00422+%23FFFFFF,red%0d%0aK01592+%23FFFFFF,red%0d%0aK00815+%23FFFFFF,red%0d%0a
	ko00040	Pentose and glucuronate interconversions	Metabolism	Carbohydrate metabolism	20	2	22	133	0.02555	0.150745	CCA0526S0337(CCA0526S0337),CCA1573S0043(CCA1573S0043),CCA0816S0049(CCA0816S0049),CCA1057S0031(CCA1057S0031),CCA0877S0009(CCA0877S0009),CCA0906S0061(CCA0906S0061),CCA0851S0199(CCA0851S0199),CCA0925S0067(CCA0925S0067),CCA0791S0045(CCA0791S0045),CCA0691S0008(CCA0691S0008),CCA0500S0242(CCA0500S0242),CCA0578S0085(CCA0578S0085),CCA0623S0027(CCA0623S0027),CCA0743S0049(CCA0743S0049),CCA1130S0032(CCA1130S…	CCA0601S0057(CCA0601S0057),CCA0620S0042(CCA0620S0042)	http://www.kegg.jp/kegg-bin/show_pathway?map=map00040&multi_query=K01728+%23FFFFFF,red%0d%0aK01805+%23FFFFFF,red%0d%0aK01051+%23FFFFFF,purple%0d%0aK01213+%23FFFFFF,red%0d%0a
35-CC/CC VS 25-CC/CC	ko00941	Flavonoid biosynthesis	Metabolism	Biosynthesis of other secondary metabolites	3	19	22	63	1.59025e-07	1.9242e-05	CCA0589S0069(CCA0589S0069),CCA0638S0198(CCA0638S0198),CCA0006S0007(CCA0006S0007)	CCA1738S0001(CCA1738S0001),CCA0822S0057(CCA0822S0057),CCA0670S0080(CCA0670S0080),CCA1334S0013(CCA1334S0013),CCA0929S0063(CCA0929S0063),CCA0905S0011(CCA0905S0011),CCA0533S0160(CCA0533S0160),CCA0573S0147(CCA0573S0147),CCA0709S0057(CCA0709S0057),CCA0705S0076(CCA0705S0076),CCA0678S0067(CCA0678S0067),CCA0828S0048(CCA0828S0048),CCA0507S0050(CCA0507S0050),CCA0623S0021(CCA0623S0021),CCA1034S0031(CCA1034S…	http://www.kegg.jp/kegg-bin/show_pathway?map=map00941&multi_query=K00660+%23FFFFFF,green%0d%0aK13083+%23FFFFFF,green%0d%0aK05280+%23FFFFFF,green%0d%0aK05277+%23FFFFFF,green%0d%0aK13082+%23FFFFFF,green%0d%0aK00475+%23FFFFFF,green%0d%0aK08695+%23FFFFFF,green%0d%0aK00487+%23FFFFFF,green%0d%0aK13081+%23FFFFFF,green%0d%0aK00588+%23FFFFFF,green%0d%0aK13065+%23FFFFFF,purple%0d%0aK05278+%23FFFFFF,red%0d%…
	ko00940	Phenylpropanoid biosynthesis	Metabolism	Biosynthesis of other secondary metabolites	7	38	45	257	0.000314456	0.0186197	CCA0578S0022(CCA0578S0022),CCA0799S0089(CCA0799S0089),CCA0688S0071(CCA0688S0071),CCA0839S0156(CCA0839S0156),CCA0589S0069(CCA0589S0069),CCA0876S0064(CCA0876S0064),CCA0905S0041(CCA0905S0041)	CCA0670S0118(CCA0670S0118),CCA1113S0014(CCA1113S0014),CCA0676S0023(CCA0676S0023),CCA0918S0075(CCA0918S0075),CCA0709S0057(CCA0709S0057),CCA0607S0028(CCA0607S0028),CCA0589S0228(CCA0589S0228),CCA0520S0181(CCA0520S0181),CCA0524S0292(CCA0524S0292),CCA1455S0001(CCA1455S0001),CCA0879S0055(CCA0879S0055),CCA0881S0026(CCA0881S0026),CCA0987S0001(CCA0987S0001),CCA1493S0012(CCA1493S0012),CCA1013S0012(CCA1013S…	http://www.kegg.jp/kegg-bin/show_pathway?map=map00940&multi_query=K09754+%23FFFFFF,green%0d%0aK00430+%23FFFFFF,purple%0d%0aK09753+%23FFFFFF,green%0d%0aK05349+%23FFFFFF,green%0d%0aK01188+%23FFFFFF,green%0d%0aK01904+%23FFFFFF,purple%0d%0aK13066+%23FFFFFF,green%0d%0aK13065+%23FFFFFF,purple%0d%0aK00487+%23FFFFFF,green%0d%0aK00588+%23FFFFFF,green%0d%0aK09755+%23FFFFFF,green%0d%0aK00083+%23FFFFFF,purpl…
	ko03030	DNA replication	Genetic Information Processing	Replication and repair	1	17	18	74	0.000461646	0.0186197	CCA0686S0094(CCA0686S0094)	CCA0909S0017(CCA0909S0017),CCA0513S0323(CCA0513S0323),CCA1483S0001(CCA1483S0001),CCA0651S0001(CCA0651S0001),CCA1279S0005(CCA1279S0005),CCA0513S0069(CCA0513S0069),CCA0566S0113(CCA0566S0113),CCA0582S0135(CCA0582S0135),CCA1357S0005(CCA1357S0005),CCA1051S0004(CCA1051S0004),CCA0507S0084(CCA0507S0084),CCA0203S0003(CCA0203S0003),CCA0774S0035(CCA0774S0035),CCA0904S0211(CCA0904S0211),CCA0665S0001(CCA0665S…	http://www.kegg.jp/kegg-bin/show_pathway?map=map03030&multi_query=K07466+%23FFFFFF,green%0d%0aK02320+%23FFFFFF,green%0d%0aK02210+%23FFFFFF,green%0d%0aK10745+%23FFFFFF,green%0d%0aK10743+%23FFFFFF,green%0d%0aK10742+%23FFFFFF,green%0d%0aK02324+%23FFFFFF,green%0d%0aK03111+%23FFFFFF,red%0d%0aK10739+%23FFFFFF,green%0d%0aK02542+%23FFFFFF,green%0d%0aK02321+%23FFFFFF,green%0d%0aK02684+%23FFFFFF,green%0d%0…
	ko04141	Protein processing in endoplasmic reticulum	Genetic Information Processing	Folding, sorting and degradation	42	2	44	283	0.00426605	0.129048	CCA1261S0007(CCA1261S0007),CCA0743S0032(CCA0743S0032),CCA1312S0037(CCA1312S0037),CCA0674S0190(CCA0674S0190),CCA1397S0002(CCA1397S0002),CCA0646S0119(CCA0646S0119),CCA0576S0172(CCA0576S0172),CCA1209S0008(CCA1209S0008),CCA0513S0286(CCA0513S0286),CCA0546S0052(CCA0546S0052),CCA1768S0010(CCA1768S0010),CCA0686S0012(CCA0686S0012),CCA0674S0191(CCA0674S0191),CCA0582S0156(CCA0582S0156),CCA1768S0004(CCA1768S…	CCA0514S0197(CCA0514S0197),CCA1233S0017(CCA1233S0017)	http://www.kegg.jp/kegg-bin/show_pathway?map=map04141&multi_query=K12666+%23FFFFFF,red%0d%0aK14026+%23FFFFFF,green%0d%0aK09561+%23FFFFFF,red%0d%0aK03094+%23FFFFFF,red%0d%0aK08057+%23FFFFFF,red%0d%0aK04079+%23FFFFFF,red%0d%0aK09487+%23FFFFFF,red%0d%0aK13993+%23FFFFFF,red%0d%0aK10666+%23FFFFFF,red%0d%0aK03283+%23FFFFFF,red%0d%0aK13989+%23FFFFFF,purple%0d%0aK09584+%23FFFFFF,red%0d%0a
	ko00945	Stilbenoid, diarylheptanoid and gingerol biosynthesis	Metabolism	Biosynthesis of other secondary metabolites	1	8	9	34	0.00671631	0.162535	CCA0589S0069(CCA0589S0069)	CCA1294S0010(CCA1294S0010),CCA0828S0048(CCA0828S0048),CCA0620S0045(CCA0620S0045),CCA1034S0031(CCA1034S0031),CCA0709S0057(CCA0709S0057),CCA0905S0011(CCA0905S0011),CCA0929S0063(CCA0929S0063),CCA0670S0080(CCA0670S0080)	http://www.kegg.jp/kegg-bin/show_pathway?map=map00945&multi_query=K09754+%23FFFFFF,green%0d%0aK00588+%23FFFFFF,green%0d%0aK00487+%23FFFFFF,green%0d%0aK13065+%23FFFFFF,purple%0d%0a
	ko00500	Starch and sucrose metabolism	Metabolism	Carbohydrate metabolism	9	22	31	194	0.0103041	0.182226	CCA0549S0034(CCA0549S0034),CCA0507S0322(CCA0507S0322),CCA0879S0095(CCA0879S0095),CCA0904S0116(CCA0904S0116),CCA0642S0144(CCA0642S0144),CCA0708S0088(CCA0708S0088),CCA0904S0117(CCA0904S0117),CCA1524S0048(CCA1524S0048),CCA0890S0041(CCA0890S0041)	CCA0607S0055(CCA0607S0055),CCA1046S0032(CCA1046S0032),CCA0998S0012(CCA0998S0012),CCA0524S0292(CCA0524S0292),CCA1228S0025(CCA1228S0025),CCA0779S0061(CCA0779S0061),CCA0513S0334(CCA0513S0334),CCA0565S0082(CCA0565S0082),CCA0613S0005(CCA0613S0005),CCA0115S0002(CCA0115S0002),CCA0601S0056(CCA0601S0056),CCA0555S0024(CCA0555S0024),CCA0605S0033(CCA0605S0033),CCA0852S0073(CCA0852S0073),CCA0983S0059(CCA0983S…	http://www.kegg.jp/kegg-bin/show_pathway?map=map00500&multi_query=K01193+%23FFFFFF,green%0d%0aK01179+%23FFFFFF,red%0d%0aK00844+%23FFFFFF,green%0d%0aK00700+%23FFFFFF,green%0d%0aK00688+%23FFFFFF,green%0d%0aK00695+%23FFFFFF,green%0d%0aK01188+%23FFFFFF,green%0d%0aK16055+%23FFFFFF,purple%0d%0aK01177+%23FFFFFF,green%0d%0aK00975+%23FFFFFF,green%0d%0aK00696+%23FFFFFF,purple%0d%0aK01176+%23FFFFFF,green%0d…
	ko04075	Plant hormone signal transduction	Environmental Information Processing	Signal transduction	18	38	56	396	0.010542	0.182226	CCA0670S0070(CCA0670S0070),CCA0573S0175(CCA0573S0175),CCA0048S0009(CCA0048S0009),CCA1063S0019(CCA1063S0019),CCA1363S0065(CCA1363S0065),CCA0566S0051(CCA0566S0051),CCA0708S0089(CCA0708S0089),CCA1605S0012(CCA1605S0012),CCA1643S0001(CCA1643S0001),CCA0774S0064(CCA0774S0064),CCA0665S0004(CCA0665S0004),CCA0701S0018(CCA0701S0018),CCA0151S0001(CCA0151S0001),CCA1022S0022(CCA1022S0022),CCA0923S0058(CCA0923S…	CCA0890S0068(CCA0890S0068),CCA0888S0004(CCA0888S0004),CCA0676S0048(CCA0676S0048),CCA0510S0116(CCA0510S0116),CCA0605S0005(CCA0605S0005),CCA0803S0065(CCA0803S0065),CCA1458S0014(CCA1458S0014),CCA0678S0081(CCA0678S0081),CCA0500S0282(CCA0500S0282),CCA0665S0064(CCA0665S0064),CCA0652S0027(CCA0652S0027),CCA1017S0031(CCA1017S0031),CCA0700S0064(CCA0700S0064),CCA1015S0033(CCA1015S0033),CCA0680S0089(CCA0680S…	http://www.kegg.jp/kegg-bin/show_pathway?map=map04075&multi_query=K14431+%23FFFFFF,green%0d%0aK14497+%23FFFFFF,purple%0d%0aK14488+%23FFFFFF,purple%0d%0aK13464+%23FFFFFF,green%0d%0aK14432+%23FFFFFF,purple%0d%0aK14489+%23FFFFFF,red%0d%0aK14510+%23FFFFFF,green%0d%0aK14490+%23FFFFFF,purple%0d%0aK13946+%23FFFFFF,green%0d%0aK14516+%23FFFFFF,green%0d%0aK12126+%23FFFFFF,red%0d%0aK14491+%23FFFFFF,green%0d…
	ko00592	alpha-Linolenic acid metabolism	Metabolism	Lipid metabolism	5	13	18	101	0.0161279	0.216805	CCA1334S0011(CCA1334S0011),CCA0779S0138(CCA0779S0138),CCA1212S0001(CCA1212S0001),CCA0659S0134(CCA0659S0134),CCA1167S0027(CCA1167S0027)	CCA1271S0004(CCA1271S0004),CCA0589S0001(CCA0589S0001),CCA1528S0039(CCA1528S0039),CCA0589S0175(CCA0589S0175),CCA0984S0046(CCA0984S0046),CCA0903S0033(CCA0903S0033),CCA1126S0051(CCA1126S0051),CCA1556S0022(CCA1556S0022),CCA1068S0041(CCA1068S0041),CCA0903S0029(CCA0903S0029),CCA1285S0013(CCA1285S0013),CCA0589S0002(CCA0589S0002),CCA0843S0083(CCA0843S0083)	http://www.kegg.jp/kegg-bin/show_pathway?map=map00592&multi_query=K18857+%23FFFFFF,green%0d%0aK00454+%23FFFFFF,purple%0d%0aK01047+%23FFFFFF,green%0d%0aK10525+%23FFFFFF,green%0d%0aK08241+%23FFFFFF,purple%0d%0aK10526+%23FFFFFF,green%0d%0aK01723+%23FFFFFF,green%0d%0aK07513+%23FFFFFF,red%0d%0aK10529+%23FFFFFF,red%0d%0aK00232+%23FFFFFF,red%0d%0aK10527+%23FFFFFF,green%0d%0a
	ko00052	Galactose metabolism	Metabolism	Carbohydrate metabolism	8	10	18	101	0.0161279	0.216805	CCA0884S0039(CCA0884S0039),CCA0638S0128(CCA0638S0128),CCA0642S0144(CCA0642S0144),CCA1223S0034(CCA1223S0034),CCA0838S0099(CCA0838S0099),CCA0520S0019(CCA0520S0019),CCA0634S0094(CCA0634S0094),CCA0898S0003(CCA0898S0003)	CCA1363S0021(CCA1363S0021),CCA1041S0015(CCA1041S0015),CCA0587S0018(CCA0587S0018),CCA0782S0057(CCA0782S0057),CCA0601S0056(CCA0601S0056),CCA0897S0137(CCA0897S0137),CCA0737S0059(CCA0737S0059),CCA1210S0014(CCA1210S0014),CCA1228S0025(CCA1228S0025),CCA0513S0334(CCA0513S0334)	http://www.kegg.jp/kegg-bin/show_pathway?map=map00052&multi_query=K01784+%23FFFFFF,purple%0d%0aK07407+%23FFFFFF,green%0d%0aK01193+%23FFFFFF,green%0d%0aK18819+%23FFFFFF,purple%0d%0aK00850+%23FFFFFF,green%0d%0aK06617+%23FFFFFF,purple%0d%0aK01835+%23FFFFFF,green%0d%0aK00844+%23FFFFFF,green%0d%0aK01785+%23FFFFFF,red%0d%0aK01187+%23FFFFFF,red%0d%0a
	ko00053	Ascorbate and aldarate metabolism	Metabolism	Carbohydrate metabolism	5	12	17	95	0.0183313	0.216805	CCA0520S0056(CCA0520S0056),CCA0848S0006(CCA0848S0006),CCA1073S0032(CCA1073S0032),CCA0935S0073(CCA0935S0073),CCA1542S0011(CCA1542S0011)	CCA1013S0044(CCA1013S0044),CCA0552S0159(CCA0552S0159),CCA0982S0050(CCA0982S0050),CCA0279S0001(CCA0279S0001),CCA0589S0145(CCA0589S0145),CCA1082S0052(CCA1082S0052),CCA1048S0038(CCA1048S0038),CCA0696S0087(CCA0696S0087),CCA0890S0001(CCA0890S0001),CCA0513S0170(CCA0513S0170),CCA1601S0014(CCA1601S0014),CCA0649S0059(CCA0649S0059)	http://www.kegg.jp/kegg-bin/show_pathway?map=map00053&multi_query=K00469+%23FFFFFF,red%0d%0aK00434+%23FFFFFF,red%0d%0aK14190+%23FFFFFF,green%0d%0aK19642+%23FFFFFF,green%0d%0aK16190+%23FFFFFF,red%0d%0aK08679+%23FFFFFF,green%0d%0aK10046+%23FFFFFF,green%0d%0aK00012+%23FFFFFF,green%0d%0aK00128+%23FFFFFF,green%0d%0a
	ko04712	Circadian rhythm - plant	Organismal Systems	Environmental adaptation	5	8	13	67	0.0197095	0.216805	CCA0904S0145(CCA0904S0145),CCA1015S0089(CCA1015S0089),CCA1298S0014(CCA1298S0014),CCA0607S0049(CCA0607S0049),CCA0701S0018(CCA0701S0018)	CCA0601S0112(CCA0601S0112),CCA0763S0004(CCA0763S0004),CCA0607S0025(CCA0607S0025),CCA1334S0013(CCA1334S0013),CCA0903S0011(CCA0903S0011),CCA0598S0089(CCA0598S0089),CCA0853S0020(CCA0853S0020),CCA0623S0021(CCA0623S0021)	http://www.kegg.jp/kegg-bin/show_pathway?map=map04712&multi_query=K16223+%23FFFFFF,green%0d%0aK12133+%23FFFFFF,green%0d%0aK16241+%23FFFFFF,red%0d%0aK12130+%23FFFFFF,purple%0d%0aK03115+%23FFFFFF,red%0d%0aK12126+%23FFFFFF,red%0d%0aK00660+%23FFFFFF,green%0d%0aK12129+%23FFFFFF,red%0d%0aK12116+%23FFFFFF,green%0d%0a
	ko00920	Sulfur metabolism	Metabolism	Energy metabolism	2	7	9	43	0.0309459	0.288035	CCA0844S0050(CCA0844S0050),CCA0806S0040(CCA0806S0040)	CCA1273S0047(CCA1273S0047),CCA0709S0111(CCA0709S0111),CCA1151S0028(CCA1151S0028),CCA0813S0055(CCA0813S0055),CCA0688S0039(CCA0688S0039),CCA0502S0152(CCA0502S0152),CCA1596S0010(CCA1596S0010)	http://www.kegg.jp/kegg-bin/show_pathway?map=map00920&multi_query=K05907+%23FFFFFF,green%0d%0aK13811+%23FFFFFF,green%0d%0aK00640+%23FFFFFF,red%0d%0aK01738+%23FFFFFF,green%0d%0aK00860+%23FFFFFF,green%0d%0aK17285+%23FFFFFF,red%0d%0a
	ko00591	Linoleic acid metabolism	Metabolism	Lipid metabolism	1	8	9	43	0.0309459	0.288035	CCA1167S0027(CCA1167S0027)	CCA0903S0029(CCA0903S0029),CCA0589S0002(CCA0589S0002),CCA0898S0112(CCA0898S0112),CCA1556S0022(CCA1556S0022),CCA0903S0033(CCA0903S0033),CCA0688S0061(CCA0688S0061),CCA0589S0001(CCA0589S0001),CCA1271S0004(CCA1271S0004)	http://www.kegg.jp/kegg-bin/show_pathway?map=map00591&multi_query=K00454+%23FFFFFF,purple%0d%0aK15718+%23FFFFFF,green%0d%0aK01047+%23FFFFFF,green%0d%0a
	ko00909	Sesquiterpenoid and triterpenoid biosynthesis	Metabolism	Metabolism of terpenoids and polyketides	2	7	9	44	0.0354358	0.294729	CCA0836S0120(CCA0836S0120),CCA0566S0132(CCA0566S0132)	CCA0533S0215(CCA0533S0215),CCA0576S0018(CCA0576S0018),CCA0566S0128(CCA0566S0128),CCA0576S0020(CCA0576S0020),CCA0718S0112(CCA0718S0112),CCA0024S0005(CCA0024S0005),CCA0680S0018(CCA0680S0018)	http://www.kegg.jp/kegg-bin/show_pathway?map=map00909&multi_query=K00511+%23FFFFFF,green%0d%0aK15803+%23FFFFFF,purple%0d%0aK14173+%23FFFFFF,purple%0d%0a
	ko00760	Nicotinate and nicotinamide metabolism	Metabolism	Metabolism of cofactors and vitamins	1	6	7	31	0.0373654	0.294729	CCA0525S0103(CCA0525S0103)	CCA0701S0021(CCA0701S0021),CCA0779S0156(CCA0779S0156),CCA0633S0093(CCA0633S0093),CCA0957S0022(CCA0957S0022),CCA0957S0023(CCA0957S0023),CCA1479S0061(CCA1479S0061)	http://www.kegg.jp/kegg-bin/show_pathway?map=map00760&multi_query=K00278+%23FFFFFF,green%0d%0aK00763+%23FFFFFF,red%0d%0aK11416+%23FFFFFF,green%0d%0aK18551+%23FFFFFF,green%0d%0aK03517+%23FFFFFF,green%0d%0a
	ko04016	MAPK signaling pathway - plant	Environmental Information Processing	Signal transduction	5	30	35	248	0.0389724	0.294729	CCA0048S0009(CCA0048S0009),CCA1039S0043(CCA1039S0043),CCA0108S0011(CCA0108S0011),CCA0708S0089(CCA0708S0089),CCA0566S0051(CCA0566S0051)	CCA0605S0074(CCA0605S0074),CCA1046S0062(CCA1046S0062),CCA0665S0064(CCA0665S0064),CCA0953S0036(CCA0953S0036),CCA1015S0044(CCA1015S0044),CCA1135S0011(CCA1135S0011),CCA0700S0064(CCA0700S0064),CCA1599S0020(CCA1599S0020),CCA1500S0025(CCA1500S0025),CCA0266S0001(CCA0266S0001),CCA1008S0031(CCA1008S0031),CCA0888S0004(CCA0888S0004),CCA0754S0112(CCA0754S0112),CCA0526S0140(CCA0526S0140),CCA0676S0048(CCA0676S…	http://www.kegg.jp/kegg-bin/show_pathway?map=map04016&multi_query=K13422+%23FFFFFF,green%0d%0aK14509+%23FFFFFF,green%0d%0aK00940+%23FFFFFF,green%0d%0aK20547+%23FFFFFF,red%0d%0aK20604+%23FFFFFF,green%0d%0aK14516+%23FFFFFF,green%0d%0aK13420+%23FFFFFF,green%0d%0aK14498+%23FFFFFF,green%0d%0aK13425+%23FFFFFF,green%0d%0aK13449+%23FFFFFF,green%0d%0aK13447+%23FFFFFF,purple%0d%0aK13424+%23FFFFFF,green%0d%…
	ko00130	Ubiquinone and other terpenoid-quinone biosynthesis	Metabolism	Metabolism of cofactors and vitamins	3	7	10	53	0.0452673	0.322197	CCA1017S0020(CCA1017S0020),CCA0582S0099(CCA0582S0099),CCA0578S0022(CCA0578S0022)	CCA1526S0019(CCA1526S0019),CCA0905S0011(CCA0905S0011),CCA0662S0022(CCA0662S0022),CCA0879S0055(CCA0879S0055),CCA1453S0010(CCA1453S0010),CCA0881S0026(CCA0881S0026),CCA1113S0014(CCA1113S0014)	http://www.kegg.jp/kegg-bin/show_pathway?map=map00130&multi_query=K00487+%23FFFFFF,green%0d%0aK00815+%23FFFFFF,red%0d%0aK01904+%23FFFFFF,purple%0d%0aK14759+%23FFFFFF,green%0d%0aK03809+%23FFFFFF,red%0d%0a
	ko00670	One carbon pool by folate	Metabolism	Metabolism of cofactors and vitamins	0	7	7	33	0.0506445	0.340443	-	CCA0500S0166(CCA0500S0166),CCA0513S0262(CCA0513S0262),CCA0678S0129(CCA0678S0129),CCA0789S0131(CCA0789S0131),CCA0688S0029(CCA0688S0029),CCA0803S0101(CCA0803S0101),CCA1596S0002(CCA1596S0002)	http://www.kegg.jp/kegg-bin/show_pathway?map=map00670&multi_query=K00605+%23FFFFFF,green%0d%0aK00600+%23FFFFFF,green%0d%0aK00604+%23FFFFFF,green%0d%0aK00297+%23FFFFFF,green%0d%0aK01934+%23FFFFFF,green%0d%0a
	ko00071	Fatty acid degradation	Metabolism	Lipid metabolism	3	8	11	63	0.0599468	0.381767	CCA1123S0099(CCA1123S0099),CCA1334S0011(CCA1334S0011),CCA1212S0001(CCA1212S0001)	CCA0216S0002(CCA0216S0002),CCA0803S0023(CCA0803S0023),CCA0984S0046(CCA0984S0046),CCA0890S0001(CCA0890S0001),CCA0843S0083(CCA0843S0083),CCA1601S0014(CCA1601S0014),CCA0954S0036(CCA0954S0036),CCA0998S0018(CCA0998S0018)	http://www.kegg.jp/kegg-bin/show_pathway?map=map00071&multi_query=K00232+%23FFFFFF,red%0d%0aK00128+%23FFFFFF,green%0d%0aK00001+%23FFFFFF,green%0d%0aK00121+%23FFFFFF,green%0d%0aK18857+%23FFFFFF,green%0d%0aK10527+%23FFFFFF,green%0d%0aK07513+%23FFFFFF,red%0d%0aK01897+%23FFFFFF,purple%0d%0a
	ko00261	Monobactam biosynthesis	Metabolism	Biosynthesis of other secondary metabolites	1	3	4	15	0.0634117	0.383641	CCA0500S0152(CCA0500S0152)	CCA1273S0047(CCA1273S0047),CCA0505S0331(CCA0505S0331),CCA0502S0152(CCA0502S0152)	http://www.kegg.jp/kegg-bin/show_pathway?map=map00261&multi_query=K00928+%23FFFFFF,green%0d%0aK00215+%23FFFFFF,red%0d%0aK13811+%23FFFFFF,green%0d%0a
35-CC/CI VS 25-CC/CI	ko00941	Flavonoid biosynthesis	Metabolism	Biosynthesis of other secondary metabolites	3	26	29	63	5.82248e-13	6.98698e-11	CCA0743S0010(CCA0743S0010),CCA1073S0053(CCA1073S0053),CCA0691S0117(CCA0691S0117)	CCA0546S0049(CCA0546S0049),CCA0929S0063(CCA0929S0063),CCA0589S0069(CCA0589S0069),CCA0705S0076(CCA0705S0076),CCA1294S0010(CCA1294S0010),CCA0623S0021(CCA0623S0021),CCA0709S0057(CCA0709S0057),CCA0905S0011(CCA0905S0011),CCA0670S0080(CCA0670S0080),CCA0589S0071(CCA0589S0071),CCA0524S0150(CCA0524S0150),CCA1334S0013(CCA1334S0013),CCA1015S0108(CCA1015S0108),CCA0678S0067(CCA0678S0067),CCA0573S0147(CCA0573S…	http://www.kegg.jp/kegg-bin/show_pathway?map=map00941&multi_query=K13081+%23FFFFFF,green%0d%0aK00588+%23FFFFFF,purple%0d%0aK13083+%23FFFFFF,green%0d%0aK09754+%23FFFFFF,green%0d%0aK00475+%23FFFFFF,green%0d%0aK05277+%23FFFFFF,green%0d%0aK13082+%23FFFFFF,green%0d%0aK05280+%23FFFFFF,green%0d%0aK13065+%23FFFFFF,purple%0d%0aK01859+%23FFFFFF,green%0d%0aK00660+%23FFFFFF,green%0d%0aK08695+%23FFFFFF,green%…
	ko00945	Stilbenoid, diarylheptanoid and gingerol biosynthesis	Metabolism	Biosynthesis of other secondary metabolites	3	12	15	34	5.00509e-07	3.00306e-05	CCA0743S0010(CCA0743S0010),CCA0691S0117(CCA0691S0117),CCA1073S0053(CCA1073S0053)	CCA0524S0150(CCA0524S0150),CCA0589S0071(CCA0589S0071),CCA0670S0080(CCA0670S0080),CCA0905S0011(CCA0905S0011),CCA0709S0057(CCA0709S0057),CCA1294S0010(CCA1294S0010),CCA0589S0069(CCA0589S0069),CCA0929S0063(CCA0929S0063),CCA0546S0049(CCA0546S0049),CCA0620S0045(CCA0620S0045),CCA1106S0060(CCA1106S0060),CCA0828S0048(CCA0828S0048)	http://www.kegg.jp/kegg-bin/show_pathway?map=map00945&multi_query=K00588+%23FFFFFF,purple%0d%0aK09754+%23FFFFFF,green%0d%0aK00487+%23FFFFFF,purple%0d%0aK13065+%23FFFFFF,purple%0d%0a
	ko00940	Phenylpropanoid biosynthesis	Metabolism	Biosynthesis of other secondary metabolites	12	40	52	257	1.90546e-06	7.62184e-05	CCA1593S0018(CCA1593S0018),CCA0589S0005(CCA0589S0005),CCA0691S0117(CCA0691S0117),CCA0918S0077(CCA0918S0077),CCA0799S0089(CCA0799S0089),CCA1073S0053(CCA1073S0053),CCA1244S0032(CCA1244S0032),CCA0520S0181(CCA0520S0181),CCA0410S0001(CCA0410S0001),CCA0824S0066(CCA0824S0066),CCA0431S0010(CCA0431S0010),CCA0743S0010(CCA0743S0010)	CCA0589S0228(CCA0589S0228),CCA0589S0229(CCA0589S0229),CCA0620S0045(CCA0620S0045),CCA1106S0060(CCA1106S0060),CCA0676S0023(CCA0676S0023),CCA0828S0048(CCA0828S0048),CCA1526S0019(CCA1526S0019),CCA0852S0073(CCA0852S0073),CCA0722S0001(CCA0722S0001),CCA1713S0003(CCA1713S0003),CCA0670S0118(CCA0670S0118),CCA1094S0082(CCA1094S0082),CCA0923S0036(CCA0923S0036),CCA0881S0026(CCA0881S0026),CCA1493S0012(CCA1493S…	http://www.kegg.jp/kegg-bin/show_pathway?map=map00940&multi_query=K00487+%23FFFFFF,purple%0d%0aK13065+%23FFFFFF,purple%0d%0aK00430+%23FFFFFF,purple%0d%0aK09753+%23FFFFFF,green%0d%0aK13066+%23FFFFFF,purple%0d%0aK09754+%23FFFFFF,green%0d%0aK01188+%23FFFFFF,purple%0d%0aK10775+%23FFFFFF,green%0d%0aK09755+%23FFFFFF,green%0d%0aK12355+%23FFFFFF,purple%0d%0aK00083+%23FFFFFF,green%0d%0aK00588+%23FFFFFF,pu…
	ko03030	DNA replication	Genetic Information Processing	Replication and repair	3	16	19	74	0.000162869	0.00488606	CCA0833S0001(CCA0833S0001),CCA0737S0095(CCA0737S0095),CCA0909S0019(CCA0909S0019)	CCA0616S0149(CCA0616S0149),CCA0774S0035(CCA0774S0035),CCA0654S0034(CCA0654S0034),CCA0513S0009(CCA0513S0009),CCA0925S0004(CCA0925S0004),CCA0513S0323(CCA0513S0323),CCA0582S0135(CCA0582S0135),CCA0907S0080(CCA0907S0080),CCA0507S0084(CCA0507S0084),CCA0526S0138(CCA0526S0138),CCA0513S0069(CCA0513S0069),CCA1051S0004(CCA1051S0004),CCA0904S0211(CCA0904S0211),CCA1279S0006(CCA1279S0006),CCA1147S0057(CCA1147S…	http://www.kegg.jp/kegg-bin/show_pathway?map=map03030&multi_query=K10742+%23FFFFFF,red%0d%0aK02540+%23FFFFFF,green%0d%0aK02209+%23FFFFFF,green%0d%0aK10743+%23FFFFFF,green%0d%0aK02541+%23FFFFFF,green%0d%0aK02325+%23FFFFFF,green%0d%0aK07466+%23FFFFFF,purple%0d%0aK10740+%23FFFFFF,green%0d%0aK02542+%23FFFFFF,green%0d%0aK02684+%23FFFFFF,green%0d%0aK02212+%23FFFFFF,green%0d%0aK02685+%23FFFFFF,green%0d%…
	ko02010	ABC transporters	Environmental Information Processing	Membrane transport	3	11	14	48	0.000282318	0.00677564	CCA0859S0046(CCA0859S0046),CCA0907S0049(CCA0907S0049),CCA0859S0045(CCA0859S0045)	CCA0701S0004(CCA0701S0004),CCA0779S0120(CCA0779S0120),CCA0766S0001(CCA0766S0001),CCA1530S0012(CCA1530S0012),CCA0016S0007(CCA0016S0007),CCA0799S0028(CCA0799S0028),CCA0886S0002(CCA0886S0002),CCA0877S0031(CCA0877S0031),CCA0016S0001(CCA0016S0001),CCA0877S0030(CCA0877S0030),CCA0877S0029(CCA0877S0029)	http://www.kegg.jp/kegg-bin/show_pathway?map=map02010&multi_query=K05658+%23FFFFFF,purple%0d%0aK05665+%23FFFFFF,green%0d%0aK05681+%23FFFFFF,purple%0d%0a
	ko00400	Phenylalanine, tyrosine and tryptophan biosynthesis	Metabolism	Amino acid metabolism	5	13	18	84	0.0023622	0.047244	CCA0851S0189(CCA0851S0189),CCA1017S0020(CCA1017S0020),CCA0582S0101(CCA0582S0101),CCA0211S0001(CCA0211S0001),CCA1157S0036(CCA1157S0036)	CCA0852S0097(CCA0852S0097),CCA0891S0039(CCA0891S0039),CCA0696S0071(CCA0696S0071),CCA0816S0075(CCA0816S0075),CCA1596S0012(CCA1596S0012),CCA0665S0030(CCA0665S0030),CCA1364S0010(CCA1364S0010),CCA0514S0020(CCA0514S0020),CCA1597S0004(CCA1597S0004),CCA1063S0008(CCA1063S0008),CCA0981S0054(CCA0981S0054),CCA0678S0097(CCA0678S0097),CCA0897S0018(CCA0897S0018)	http://www.kegg.jp/kegg-bin/show_pathway?map=map00400&multi_query=K00891+%23FFFFFF,green%0d%0aK00766+%23FFFFFF,red%0d%0aK05359+%23FFFFFF,green%0d%0aK00815+%23FFFFFF,red%0d%0aK13832+%23FFFFFF,green%0d%0aK01696+%23FFFFFF,red%0d%0aK01657+%23FFFFFF,red%0d%0aK01850+%23FFFFFF,green%0d%0aK01626+%23FFFFFF,green%0d%0a
	ko00380	Tryptophan metabolism	Metabolism	Amino acid metabolism	5	11	16	79	0.00716997	0.114999	CCA1742S0016(CCA1742S0016),CCA0918S0077(CCA0918S0077),CCA1739S0012(CCA1739S0012),CCA0552S0054(CCA0552S0054),CCA0862S0065(CCA0862S0065)	CCA1277S0072(CCA1277S0072),CCA0890S0054(CCA0890S0054),CCA1157S0053(CCA1157S0053),CCA0903S0007(CCA0903S0007),CCA0607S0028(CCA0607S0028),CCA0981S0058(CCA0981S0058),CCA0646S0015(CCA0646S0015),CCA0737S0056(CCA0737S0056),CCA1095S0055(CCA1095S0055),CCA0522S0206(CCA0522S0206),CCA1601S0014(CCA1601S0014)	http://www.kegg.jp/kegg-bin/show_pathway?map=map00380&multi_query=K16903+%23FFFFFF,green%0d%0aK00128+%23FFFFFF,green%0d%0aK00382+%23FFFFFF,purple%0d%0aK01426+%23FFFFFF,red%0d%0aK13066+%23FFFFFF,purple%0d%0aK11820+%23FFFFFF,green%0d%0aK07408+%23FFFFFF,red%0d%0aK11816+%23FFFFFF,green%0d%0aK03781+%23FFFFFF,green%0d%0a
	ko00130	Ubiquinone and other terpenoid-quinone biosynthesis	Metabolism	Metabolism of cofactors and vitamins	3	9	12	53	0.00766657	0.114999	CCA0582S0099(CCA0582S0099),CCA1017S0020(CCA1017S0020),CCA0691S0117(CCA0691S0117)	CCA0879S0055(CCA0879S0055),CCA1689S0002(CCA1689S0002),CCA1113S0014(CCA1113S0014),CCA1453S0010(CCA1453S0010),CCA0524S0150(CCA0524S0150),CCA0905S0011(CCA0905S0011),CCA1526S0019(CCA1526S0019),CCA0881S0026(CCA0881S0026),CCA0662S0022(CCA0662S0022)	http://www.kegg.jp/kegg-bin/show_pathway?map=map00130&multi_query=K01904+%23FFFFFF,green%0d%0aK03809+%23FFFFFF,red%0d%0aK00815+%23FFFFFF,red%0d%0aK00487+%23FFFFFF,purple%0d%0aK12502+%23FFFFFF,green%0d%0aK14759+%23FFFFFF,green%0d%0a
	ko00254	Aflatoxin biosynthesis	Metabolism	Biosynthesis of other secondary metabolites	0	2	2	2	0.0110319	0.147091	-	CCA0762S0013(CCA0762S0013),CCA0803S0132(CCA0803S0132)	http://www.kegg.jp/kegg-bin/show_pathway?map=map00254&multi_query=K11262+%23FFFFFF,green%0d%0a
	ko00592	alpha-Linolenic acid metabolism	Metabolism	Lipid metabolism	9	9	18	101	0.0169808	0.189356	CCA1212S0001(CCA1212S0001),CCA0659S0134(CCA0659S0134),CCA0789S0011(CCA0789S0011),CCA0779S0137(CCA0779S0137),CCA1167S0027(CCA1167S0027),CCA0892S0001(CCA0892S0001),CCA0779S0138(CCA0779S0138),CCA1528S0039(CCA1528S0039),CCA0944S0042(CCA0944S0042)	CCA0589S0001(CCA0589S0001),CCA0589S0175(CCA0589S0175),CCA0984S0046(CCA0984S0046),CCA1556S0022(CCA1556S0022),CCA1068S0041(CCA1068S0041),CCA1620S0017(CCA1620S0017),CCA0903S0029(CCA0903S0029),CCA0903S0033(CCA0903S0033),CCA1107S0002(CCA1107S0002)	http://www.kegg.jp/kegg-bin/show_pathway?map=map00592&multi_query=K10529+%23FFFFFF,red%0d%0aK01047+%23FFFFFF,green%0d%0aK00232+%23FFFFFF,red%0d%0aK10526+%23FFFFFF,purple%0d%0aK01723+%23FFFFFF,red%0d%0aK00454+%23FFFFFF,purple%0d%0aK08241+%23FFFFFF,purple%0d%0aK18857+%23FFFFFF,purple%0d%0a
	ko00906	Carotenoid biosynthesis	Metabolism	Metabolism of terpenoids and polyketides	3	8	11	52	0.0173577	0.189356	CCA0929S0074(CCA0929S0074),CCA1033S0054(CCA1033S0054),CCA1330S0002(CCA1330S0002)	CCA0597S0058(CCA0597S0058),CCA1229S0002(CCA1229S0002),CCA0887S0096(CCA0887S0096),CCA1326S0037(CCA1326S0037),CCA1016S0002(CCA1016S0002),CCA0559S0142(CCA0559S0142),CCA1002S0076(CCA1002S0076),CCA0813S0034(CCA0813S0034)	http://www.kegg.jp/kegg-bin/show_pathway?map=map00906&multi_query=K15746+%23FFFFFF,green%0d%0aK06444+%23FFFFFF,red%0d%0aK09841+%23FFFFFF,red%0d%0aK09843+%23FFFFFF,purple%0d%0aK09840+%23FFFFFF,green%0d%0aK02291+%23FFFFFF,green%0d%0a
	ko04141	Protein processing in endoplasmic reticulum	Genetic Information Processing	Folding, sorting and degradation	35	5	40	283	0.030393	0.290582	CCA1132S0032(CCA1132S0032),CCA0576S0172(CCA0576S0172),CCA0674S0191(CCA0674S0191),CCA1397S0001(CCA1397S0001),CCA1312S0037(CCA1312S0037),CCA0563S0036(CCA0563S0036),CCA1002S0021(CCA1002S0021),CCA1768S0004(CCA1768S0004),CCA1203S0007(CCA1203S0007),CCA1371S0022(CCA1371S0022),CCA1261S0007(CCA1261S0007),CCA0765S0085(CCA0765S0085),CCA1461S0024(CCA1461S0024),CCA0674S0190(CCA0674S0190),CCA0513S0286(CCA0513S…	CCA0851S0175(CCA0851S0175),CCA0539S0225(CCA0539S0225),CCA1479S0028(CCA1479S0028),CCA0884S0112(CCA0884S0112),CCA0784S0157(CCA0784S0157)	http://www.kegg.jp/kegg-bin/show_pathway?map=map04141&multi_query=K12666+%23FFFFFF,red%0d%0aK10666+%23FFFFFF,purple%0d%0aK13525+%23FFFFFF,red%0d%0aK09487+%23FFFFFF,red%0d%0aK03283+%23FFFFFF,red%0d%0aK13993+%23FFFFFF,purple%0d%0aK03094+%23FFFFFF,red%0d%0aK09503+%23FFFFFF,green%0d%0aK04079+%23FFFFFF,purple%0d%0a
	ko00500	Starch and sucrose metabolism	Metabolism	Carbohydrate metabolism	12	17	29	194	0.0314797	0.290582	CCA0709S0065(CCA0709S0065),CCA0709S0064(CCA0709S0064),CCA0879S0095(CCA0879S0095),CCA0904S0117(CCA0904S0117),CCA0549S0034(CCA0549S0034),CCA0904S0116(CCA0904S0116),CCA0848S0056(CCA0848S0056),CCA0642S0144(CCA0642S0144),CCA0507S0322(CCA0507S0322),CCA0589S0005(CCA0589S0005),CCA0552S0167(CCA0552S0167),CCA0890S0041(CCA0890S0041)	CCA1524S0040(CCA1524S0040),CCA0998S0012(CCA0998S0012),CCA1118S0060(CCA1118S0060),CCA1217S0020(CCA1217S0020),CCA0779S0061(CCA0779S0061),CCA0555S0024(CCA0555S0024),CCA1199S0021(CCA1199S0021),CCA1620S0014(CCA1620S0014),CCA0983S0059(CCA0983S0059),CCA0887S0095(CCA0887S0095),CCA0839S0100(CCA0839S0100),CCA0852S0073(CCA0852S0073),CCA0887S0103(CCA0887S0103),CCA1046S0032(CCA1046S0032),CCA0923S0036(CCA0923S…	http://www.kegg.jp/kegg-bin/show_pathway?map=map00500&multi_query=K13679+%23FFFFFF,green%0d%0aK01193+%23FFFFFF,red%0d%0aK01177+%23FFFFFF,green%0d%0aK00703+%23FFFFFF,green%0d%0aK01188+%23FFFFFF,purple%0d%0aK01087+%23FFFFFF,green%0d%0aK01176+%23FFFFFF,green%0d%0aK00705+%23FFFFFF,red%0d%0aK00963+%23FFFFFF,green%0d%0aK16055+%23FFFFFF,purple%0d%0aK00695+%23FFFFFF,green%0d%0aK01187+%23FFFFFF,red%0d%0aK…
	ko00620	Pyruvate metabolism	Metabolism	Carbohydrate metabolism	8	13	21	134	0.0394103	0.327917	CCA0529S0104(CCA0529S0104),CCA1742S0016(CCA1742S0016),CCA0526S0330(CCA0526S0330),CCA1013S0032(CCA1013S0032),CCA0944S0042(CCA0944S0042),CCA0708S0072(CCA0708S0072),CCA0708S0030(CCA0708S0030),CCA0632S0168(CCA0632S0168)	CCA0546S0123(CCA0546S0123),CCA1194S0021(CCA1194S0021),CCA1151S0076(CCA1151S0076),CCA0216S0002(CCA0216S0002),CCA0984S0046(CCA0984S0046),CCA0852S0052(CCA0852S0052),CCA0533S0049(CCA0533S0049),CCA0762S0013(CCA0762S0013),CCA0652S0024(CCA0652S0024),CCA0803S0132(CCA0803S0132),CCA0737S0056(CCA0737S0056),CCA1601S0014(CCA1601S0014),CCA0961S0107(CCA0961S0107)	http://www.kegg.jp/kegg-bin/show_pathway?map=map00620&multi_query=K00051+%23FFFFFF,green%0d%0aK01679+%23FFFFFF,red%0d%0aK18857+%23FFFFFF,purple%0d%0aK01638+%23FFFFFF,red%0d%0aK01610+%23FFFFFF,purple%0d%0aK00029+%23FFFFFF,green%0d%0aK00001+%23FFFFFF,green%0d%0aK11262+%23FFFFFF,green%0d%0aK00016+%23FFFFFF,green%0d%0aK00128+%23FFFFFF,green%0d%0aK01759+%23FFFFFF,red%0d%0aK01962+%23FFFFFF,red%0d%0aK00…
	ko00910	Nitrogen metabolism	Metabolism	Energy metabolism	3	9	12	67	0.0445201	0.327917	CCA0670S0064(CCA0670S0064),CCA0929S0072(CCA0929S0072),CCA1788S0001(CCA1788S0001)	CCA1505S0022(CCA1505S0022),CCA1402S0008(CCA1402S0008),CCA0897S0151(CCA0897S0151),CCA1151S0027(CCA1151S0027),CCA0555S0074(CCA0555S0074),CCA0500S0335(CCA0500S0335),CCA1402S0007(CCA1402S0007),CCA1147S0012(CCA1147S0012),CCA0752S0001(CCA0752S0001)	http://www.kegg.jp/kegg-bin/show_pathway?map=map00910&multi_query=K01915+%23FFFFFF,green%0d%0aK00264+%23FFFFFF,green%0d%0aK01674+%23FFFFFF,green%0d%0aK01673+%23FFFFFF,purple%0d%0aK00261+%23FFFFFF,green%0d%0aK00366+%23FFFFFF,red%0d%0a
	ko04712	Circadian rhythm - plant	Organismal Systems	Environmental adaptation	1	11	12	67	0.0445201	0.327917	CCA1015S0089(CCA1015S0089)	CCA1144S0015(CCA1144S0015),CCA0800S0129(CCA0800S0129),CCA0763S0004(CCA0763S0004),CCA1334S0013(CCA1334S0013),CCA0607S0025(CCA0607S0025),CCA0598S0089(CCA0598S0089),CCA0514S0241(CCA0514S0241),CCA1379S0019(CCA1379S0019),CCA0623S0021(CCA0623S0021),CCA0851S0141(CCA0851S0141),CCA0514S0239(CCA0514S0239)	http://www.kegg.jp/kegg-bin/show_pathway?map=map04712&multi_query=K16241+%23FFFFFF,green%0d%0aK12133+%23FFFFFF,green%0d%0aK12118+%23FFFFFF,green%0d%0aK16223+%23FFFFFF,green%0d%0aK00660+%23FFFFFF,green%0d%0aK12129+%23FFFFFF,red%0d%0aK10143+%23FFFFFF,green%0d%0a
	ko00020	Citrate cycle (TCA cycle)	Metabolism	Carbohydrate metabolism	5	8	13	75	0.0472454	0.327917	CCA0552S0196(CCA0552S0196),CCA0982S0004(CCA0982S0004),CCA0708S0072(CCA0708S0072),CCA1742S0016(CCA1742S0016),CCA0526S0330(CCA0526S0330)	CCA0652S0024(CCA0652S0024),CCA0737S0056(CCA0737S0056),CCA0961S0107(CCA0961S0107),CCA0887S0108(CCA0887S0108),CCA1251S0017(CCA1251S0017),CCA0883S0057(CCA0883S0057),CCA0779S0223(CCA0779S0223),CCA0514S0034(CCA0514S0034)	http://www.kegg.jp/kegg-bin/show_pathway?map=map00020&multi_query=K00026+%23FFFFFF,green%0d%0aK00164+%23FFFFFF,red%0d%0aK01681+%23FFFFFF,purple%0d%0aK00234+%23FFFFFF,green%0d%0aK00382+%23FFFFFF,purple%0d%0aK00031+%23FFFFFF,green%0d%0aK01648+%23FFFFFF,green%0d%0aK00235+%23FFFFFF,green%0d%0aK01679+%23FFFFFF,red%0d%0aK01610+%23FFFFFF,purple%0d%0a
	ko00330	Arginine and proline metabolism	Metabolism	Amino acid metabolism	2	13	15	91	0.0511403	0.327917	CCA1292S0001(CCA1292S0001),CCA1739S0012(CCA1739S0012)	CCA1250S0028(CCA1250S0028),CCA1074S0038(CCA1074S0038),CCA0559S0031(CCA0559S0031),CCA1250S0026(CCA1250S0026),CCA0513S0100(CCA0513S0100),CCA1539S0003(CCA1539S0003),CCA1363S0048(CCA1363S0048),CCA1074S0037(CCA1074S0037),CCA1250S0025(CCA1250S0025),CCA0659S0205(CCA0659S0205),CCA1601S0014(CCA1601S0014),CCA0642S0079(CCA0642S0079),CCA0839S0089(CCA0839S0089)	http://www.kegg.jp/kegg-bin/show_pathway?map=map00330&multi_query=K01581+%23FFFFFF,green%0d%0aK01611+%23FFFFFF,green%0d%0aK01259+%23FFFFFF,red%0d%0aK01583+%23FFFFFF,green%0d%0aK01426+%23FFFFFF,red%0d%0aK12259+%23FFFFFF,green%0d%0aK00318+%23FFFFFF,green%0d%0aK00128+%23FFFFFF,green%0d%0a
	ko00908	Zeatin biosynthesis	Metabolism	Metabolism of terpenoids and polyketides	4	3	7	33	0.0519201	0.327917	CCA0576S0220(CCA0576S0220),CCA0942S0081(CCA0942S0081),CCA1326S0044(CCA1326S0044),CCA1495S0002(CCA1495S0002)	CCA1199S0052(CCA1199S0052),CCA1498S0028(CCA1498S0028),CCA1388S0017(CCA1388S0017)	http://www.kegg.jp/kegg-bin/show_pathway?map=map00908&multi_query=K10717+%23FFFFFF,red%0d%0aK10760+%23FFFFFF,green%0d%0aK00791+%23FFFFFF,red%0d%0aK13496+%23FFFFFF,red%0d%0aK00279+%23FFFFFF,purple%0d%0a
	ko00630	Glyoxylate and dicarboxylate metabolism	Metabolism	Carbohydrate metabolism	5	11	16	100	0.0566616	0.33997	CCA1742S0016(CCA1742S0016),CCA1094S0044(CCA1094S0044),CCA0848S0058(CCA0848S0058),CCA0708S0030(CCA0708S0030),CCA0552S0196(CCA0552S0196)	CCA0514S0034(CCA0514S0034),CCA0708S0058(CCA0708S0058),CCA0779S0151(CCA0779S0151),CCA0688S0029(CCA0688S0029),CCA0961S0107(CCA0961S0107),CCA0589S0101(CCA0589S0101),CCA0539S0014(CCA0539S0014),CCA0737S0056(CCA0737S0056),CCA1147S0012(CCA1147S0012),CCA1095S0055(CCA1095S0055),CCA1596S0002(CCA1596S0002)	http://www.kegg.jp/kegg-bin/show_pathway?map=map00630&multi_query=K18121+%23FFFFFF,red%0d%0aK00605+%23FFFFFF,green%0d%0aK02437+%23FFFFFF,green%0d%0aK00026+%23FFFFFF,green%0d%0aK01681+%23FFFFFF,purple%0d%0aK00600+%23FFFFFF,green%0d%0aK00122+%23FFFFFF,purple%0d%0aK01915+%23FFFFFF,green%0d%0aK01638+%23FFFFFF,red%0d%0aK03781+%23FFFFFF,green%0d%0aK15919+%23FFFFFF,green%0d%0aK00382+%23FFFFFF,purple%0d%…
40-CC VS 25-CC	ko00195	Photosynthesis	Metabolism	Energy metabolism	2	31	33	67	2.2975e-14	2.77998e-12	CCA0880S0001(CCA0880S0001),CCA1075S0071(CCA1075S0071)	CCA0688S0046(CCA0688S0046),CCA0573S0037(CCA0573S0037),CCA0694S0076(CCA0694S0076),CCA1324S0030(CCA1324S0030),CCA1459S0001(CCA1459S0001),CCA1219S0054(CCA1219S0054),CCA0552S0280(CCA0552S0280),CCA1046S0078(CCA1046S0078),CCA0907S0053(CCA0907S0053),CCA0806S0139(CCA0806S0139),CCA0525S0162(CCA0525S0162),CCA0546S0235(CCA0546S0235),CCA0888S0024(CCA0888S0024),CCA0576S0057(CCA0576S0057),CCA0765S0059(CCA0765S…	http://www.kegg.jp/kegg-bin/show_pathway?map=map00195&multi_query=K02690+%23FFFFFF,green%0d%0aK02699+%23FFFFFF,green%0d%0aK08905+%23FFFFFF,green%0d%0aK02716+%23FFFFFF,green%0d%0aK08901+%23FFFFFF,green%0d%0aK02638+%23FFFFFF,green%0d%0aK08903+%23FFFFFF,green%0d%0aK02701+%23FFFFFF,green%0d%0aK02641+%23FFFFFF,green%0d%0aK02634+%23FFFFFF,green%0d%0aK03541+%23FFFFFF,red%0d%0aK02694+%23FFFFFF,green%0d%0…
	ko00710	Carbon fixation in photosynthetic organisms	Metabolism	Energy metabolism	2	29	31	93	2.27452e-08	1.37608e-06	CCA0754S0151(CCA0754S0151),CCA0909S0029(CCA0909S0029)	CCA1479S0026(CCA1479S0026),CCA1002S0039(CCA1002S0039),CCA0526S0142(CCA0526S0142),CCA0546S0111(CCA0546S0111),CCA1412S0016(CCA1412S0016),CCA0589S0176(CCA0589S0176),CCA1106S0020(CCA1106S0020),CCA1071S0022(CCA1071S0022),CCA0784S0041(CCA0784S0041),CCA0918S0015(CCA0918S0015),CCA1261S0014(CCA1261S0014),CCA1051S0086(CCA1051S0086),CCA0784S0139(CCA0784S0139),CCA0881S0023(CCA0881S0023),CCA0589S0149(CCA0589S…	http://www.kegg.jp/kegg-bin/show_pathway?map=map00710&multi_query=K00615+%23FFFFFF,green%0d%0aK01100+%23FFFFFF,green%0d%0aK00028+%23FFFFFF,purple%0d%0aK00029+%23FFFFFF,green%0d%0aK00026+%23FFFFFF,green%0d%0aK00051+%23FFFFFF,green%0d%0aK14272+%23FFFFFF,green%0d%0aK00814+%23FFFFFF,red%0d%0aK00927+%23FFFFFF,green%0d%0aK01623+%23FFFFFF,green%0d%0aK05298+%23FFFFFF,green%0d%0aK03841+%23FFFFFF,green%0d%…
	ko00630	Glyoxylate and dicarboxylate metabolism	Metabolism	Carbohydrate metabolism	5	26	31	100	1.5078e-07	6.08146e-06	CCA0848S0058(CCA0848S0058),CCA0552S0196(CCA0552S0196),CCA0605S0081(CCA0605S0081),CCA1547S0019(CCA1547S0019),CCA1094S0044(CCA1094S0044)	CCA1596S0002(CCA1596S0002),CCA0522S0055(CCA0522S0055),CCA1106S0020(CCA1106S0020),CCA0887S0061(CCA0887S0061),CCA1051S0086(CCA1051S0086),CCA1046S0086(CCA1046S0086),CCA0747S0012(CCA0747S0012),CCA1071S0022(CCA1071S0022),CCA1199S0062(CCA1199S0062),CCA1615S0019(CCA1615S0019),CCA1308S0006(CCA1308S0006),CCA0709S0013(CCA0709S0013),CCA1132S0050(CCA1132S0050),CCA0942S0078(CCA0942S0078),CCA0828S0013(CCA0828S…	http://www.kegg.jp/kegg-bin/show_pathway?map=map00630&multi_query=K01601+%23FFFFFF,green%0d%0aK01915+%23FFFFFF,purple%0d%0aK02437+%23FFFFFF,green%0d%0aK15893+%23FFFFFF,green%0d%0aK01647+%23FFFFFF,red%0d%0aK00122+%23FFFFFF,red%0d%0aK11517+%23FFFFFF,green%0d%0aK01681+%23FFFFFF,red%0d%0aK00600+%23FFFFFF,green%0d%0aK00281+%23FFFFFF,green%0d%0aK18121+%23FFFFFF,red%0d%0aK19269+%23FFFFFF,green%0d%0aK008…
	ko00190	Oxidative phosphorylation	Metabolism	Energy metabolism	32	12	44	203	2.51226e-05	0.000759959	CCA1430S0036(CCA1430S0036),CCA0901S0014(CCA0901S0014),CCA0679S0024(CCA0679S0024),CCA0421S0002(CCA0421S0002),CCA0824S0090(CCA0824S0090),CCA1109S0001(CCA1109S0001),CCA0901S0013(CCA0901S0013),CCA0859S0061(CCA0859S0061),CCA0669S0010(CCA0669S0010),CCA1502S0001(CCA1502S0001),CCA0533S0181(CCA0533S0181),CCA0525S0209(CCA0525S0209),CCA0669S0004(CCA0669S0004),CCA0901S0009(CCA0901S0009),CCA0480S0001(CCA0480S…	CCA1769S0025(CCA1769S0025),CCA0918S0193(CCA0918S0193),CCA0542S0101(CCA0542S0101),CCA0597S0020(CCA0597S0020),CCA1541S0003(CCA1541S0003),CCA0884S0084(CCA0884S0084),CCA0607S0021(CCA0607S0021),CCA1459S0001(CCA1459S0001),CCA0688S0046(CCA0688S0046),CCA1287S0090(CCA1287S0090),CCA0674S0022(CCA0674S0022),CCA0573S0037(CCA0573S0037)	http://www.kegg.jp/kegg-bin/show_pathway?map=map00190&multi_query=K03882+%23FFFFFF,red%0d%0aK02150+%23FFFFFF,green%0d%0aK01535+%23FFFFFF,purple%0d%0aK02154+%23FFFFFF,red%0d%0aK03942+%23FFFFFF,green%0d%0aK03879+%23FFFFFF,red%0d%0aK02145+%23FFFFFF,green%0d%0aK02126+%23FFFFFF,red%0d%0aK02109+%23FFFFFF,green%0d%0aK03881+%23FFFFFF,red%0d%0aK03884+%23FFFFFF,red%0d%0aK02146+%23FFFFFF,green%0d%0aK03950+%…
	ko00500	Starch and sucrose metabolism	Metabolism	Carbohydrate metabolism	16	26	42	194	3.94399e-05	0.000954445	CCA0601S0066(CCA0601S0066),CCA0904S0117(CCA0904S0117),CCA1524S0048(CCA1524S0048),CCA0890S0041(CCA0890S0041),CCA0601S0056(CCA0601S0056),CCA0904S0116(CCA0904S0116),CCA0638S0145(CCA0638S0145),CCA0507S0322(CCA0507S0322),CCA0708S0088(CCA0708S0088),CCA0879S0095(CCA0879S0095),CCA0589S0005(CCA0589S0005),CCA0549S0034(CCA0549S0034),CCA0642S0144(CCA0642S0144),CCA1328S0001(CCA1328S0001),CCA0670S0152(CCA0670S…	CCA0524S0295(CCA0524S0295),CCA0904S0013(CCA0904S0013),CCA1787S0010(CCA1787S0010),CCA0115S0002(CCA0115S0002),CCA1199S0021(CCA1199S0021),CCA0533S0010(CCA0533S0010),CCA0839S0009(CCA0839S0009),CCA0698S0025(CCA0698S0025),CCA0724S0019(CCA0724S0019),CCA0524S0296(CCA0524S0296),CCA0524S0298(CCA0524S0298),CCA1217S0020(CCA1217S0020),CCA0852S0073(CCA0852S0073),CCA0779S0061(CCA0779S0061),CCA0607S0055(CCA0607S…	http://www.kegg.jp/kegg-bin/show_pathway?map=map00500&multi_query=K00844+%23FFFFFF,purple%0d%0aK00703+%23FFFFFF,green%0d%0aK01188+%23FFFFFF,purple%0d%0aK19891+%23FFFFFF,red%0d%0aK01193+%23FFFFFF,green%0d%0aK00696+%23FFFFFF,red%0d%0aK16055+%23FFFFFF,purple%0d%0aK01177+%23FFFFFF,green%0d%0aK00700+%23FFFFFF,green%0d%0aK01087+%23FFFFFF,purple%0d%0aK01187+%23FFFFFF,red%0d%0aK01176+%23FFFFFF,green%0d%0…
	ko00942	Anthocyanin biosynthesis	Metabolism	Biosynthesis of other secondary metabolites	6	0	6	11	0.00066913	0.0128943	CCA0844S0033(CCA0844S0033),CCA0844S0035(CCA0844S0035),CCA1327S0002(CCA1327S0002),CCA0836S0020(CCA0836S0020),CCA0844S0032(CCA0844S0032),CCA0925S0030(CCA0925S0030)	-	http://www.kegg.jp/kegg-bin/show_pathway?map=map00942&multi_query=K12338+%23FFFFFF,red%0d%0aK12937+%23FFFFFF,red%0d%0a
	ko00130	Ubiquinone and other terpenoid-quinone biosynthesis	Metabolism	Metabolism of cofactors and vitamins	5	10	15	53	0.000745949	0.0128943	CCA0582S0099(CCA0582S0099),CCA0500S0307(CCA0500S0307),CCA0282S0003(CCA0282S0003),CCA1017S0015(CCA1017S0015),CCA0578S0022(CCA0578S0022)	CCA1008S0035(CCA1008S0035),CCA0718S0017(CCA0718S0017),CCA0253S0001(CCA0253S0001),CCA0954S0046(CCA0954S0046),CCA1287S0042(CCA1287S0042),CCA0549S0149(CCA0549S0149),CCA0674S0138(CCA0674S0138),CCA1085S0042(CCA1085S0042),CCA1453S0010(CCA1453S0010),CCA0862S0007(CCA0862S0007)	http://www.kegg.jp/kegg-bin/show_pathway?map=map00130&multi_query=K02548+%23FFFFFF,green%0d%0aK12501+%23FFFFFF,green%0d%0aK14759+%23FFFFFF,green%0d%0aK05928+%23FFFFFF,green%0d%0aK01904+%23FFFFFF,purple%0d%0aK03809+%23FFFFFF,red%0d%0aK03183+%23FFFFFF,green%0d%0aK12502+%23FFFFFF,green%0d%0aK02552+%23FFFFFF,green%0d%0aK09834+%23FFFFFF,green%0d%0aK14760+%23FFFFFF,green%0d%0aK00815+%23FFFFFF,red%0d%0a
	ko00250	Alanine, aspartate and glutamate metabolism	Metabolism	Amino acid metabolism	7	13	20	85	0.00142841	0.0216047	CCA1029S0020(CCA1029S0020),CCA0656S0051(CCA0656S0051),CCA0754S0151(CCA0754S0151),CCA0514S0215(CCA0514S0215),CCA0582S0050(CCA0582S0050),CCA0605S0081(CCA0605S0081),CCA0524S0242(CCA0524S0242)	CCA0747S0012(CCA0747S0012),CCA1199S0062(CCA1199S0062),CCA1071S0022(CCA1071S0022),CCA1315S0017(CCA1315S0017),CCA0887S0061(CCA0887S0061),CCA0884S0025(CCA0884S0025),CCA1737S0004(CCA1737S0004),CCA0549S0153(CCA0549S0153),CCA0698S0205(CCA0698S0205),CCA0513S0289(CCA0513S0289),CCA0632S0084(CCA0632S0084),CCA1151S0027(CCA1151S0027),CCA0632S0085(CCA0632S0085)	http://www.kegg.jp/kegg-bin/show_pathway?map=map00250&multi_query=K00814+%23FFFFFF,red%0d%0aK01956+%23FFFFFF,green%0d%0aK01940+%23FFFFFF,green%0d%0aK00811+%23FFFFFF,green%0d%0aK00294+%23FFFFFF,green%0d%0aK01953+%23FFFFFF,red%0d%0aK14272+%23FFFFFF,green%0d%0aK00261+%23FFFFFF,purple%0d%0aK01915+%23FFFFFF,purple%0d%0aK01580+%23FFFFFF,red%0d%0aK00830+%23FFFFFF,green%0d%0aK01939+%23FFFFFF,green%0d%0a
	ko04141	Protein processing in endoplasmic reticulum	Genetic Information Processing	Folding, sorting and degradation	46	3	49	283	0.00247811	0.0333168	CCA0989S0032(CCA0989S0032),CCA0546S0051(CCA0546S0051),CCA0886S0047(CCA0886S0047),CCA0546S0052(CCA0546S0052),CCA0642S0052(CCA0642S0052),CCA0646S0119(CCA0646S0119),CCA0582S0156(CCA0582S0156),CCA0582S0162(CCA0582S0162),CCA1002S0021(CCA1002S0021),CCA0582S0158(CCA0582S0158),CCA1461S0024(CCA1461S0024),CCA1768S0013(CCA1768S0013),CCA0708S0075(CCA0708S0075),CCA1397S0001(CCA1397S0001),CCA0887S0057(CCA0887S…	CCA0836S0072(CCA0836S0072),CCA0576S0268(CCA0576S0268),CCA0784S0157(CCA0784S0157)	http://www.kegg.jp/kegg-bin/show_pathway?map=map04141&multi_query=K09486+%23FFFFFF,red%0d%0aK13989+%23FFFFFF,red%0d%0aK10956+%23FFFFFF,green%0d%0aK09517+%23FFFFFF,red%0d%0aK08057+%23FFFFFF,red%0d%0aK03283+%23FFFFFF,red%0d%0aK09584+%23FFFFFF,red%0d%0aK14001+%23FFFFFF,red%0d%0aK09580+%23FFFFFF,red%0d%0aK09561+%23FFFFFF,red%0d%0aK10666+%23FFFFFF,red%0d%0aK10950+%23FFFFFF,red%0d%0aK04079+%23FFFFFF,re…
	ko00196	Photosynthesis - antenna proteins	Metabolism	Energy metabolism	0	9	9	29	0.00430983	0.0521489	-	CCA1015S0047(CCA1015S0047),CCA1118S0063(CCA1118S0063),CCA1287S0052(CCA1287S0052),CCA0583S0066(CCA0583S0066),CCA1463S0003(CCA1463S0003),CCA1225S0031(CCA1225S0031),CCA1407S0012(CCA1407S0012),CCA0513S0030(CCA0513S0030),CCA0616S0171(CCA0616S0171)	http://www.kegg.jp/kegg-bin/show_pathway?map=map00196&multi_query=K08908+%23FFFFFF,green%0d%0aK14172+%23FFFFFF,green%0d%0aK08909+%23FFFFFF,green%0d%0aK08907+%23FFFFFF,green%0d%0aK08911+%23FFFFFF,green%0d%0aK08912+%23FFFFFF,green%0d%0a
	ko00052	Galactose metabolism	Metabolism	Carbohydrate metabolism	15	6	21	101	0.00541051	0.0547388	CCA0918S0156(CCA0918S0156),CCA0838S0099(CCA0838S0099),CCA0601S0056(CCA0601S0056),CCA1217S0048(CCA1217S0048),CCA0898S0003(CCA0898S0003),CCA0638S0128(CCA0638S0128),CCA0526S0253(CCA0526S0253),CCA0634S0094(CCA0634S0094),CCA1073S0028(CCA1073S0028),CCA1057S0034(CCA1057S0034),CCA0806S0121(CCA0806S0121),CCA0520S0019(CCA0520S0019),CCA1328S0001(CCA1328S0001),CCA0642S0144(CCA0642S0144),CCA0642S0128(CCA0642S…	CCA1210S0014(CCA1210S0014),CCA0839S0009(CCA0839S0009),CCA0533S0067(CCA0533S0067),CCA1057S0013(CCA1057S0013),CCA0587S0018(CCA0587S0018),CCA0513S0334(CCA0513S0334)	http://www.kegg.jp/kegg-bin/show_pathway?map=map00052&multi_query=K01193+%23FFFFFF,green%0d%0aK01835+%23FFFFFF,red%0d%0aK07407+%23FFFFFF,green%0d%0aK06611+%23FFFFFF,green%0d%0aK06617+%23FFFFFF,purple%0d%0aK01784+%23FFFFFF,red%0d%0aK01187+%23FFFFFF,red%0d%0aK18819+%23FFFFFF,red%0d%0aK00844+%23FFFFFF,purple%0d%0aK01785+%23FFFFFF,red%0d%0aK00850+%23FFFFFF,red%0d%0a
	ko00906	Carotenoid biosynthesis	Metabolism	Metabolism of terpenoids and polyketides	5	8	13	52	0.00542864	0.0547388	CCA0929S0058(CCA0929S0058),CCA0565S0032(CCA0565S0032),CCA0929S0074(CCA0929S0074),CCA0627S0043(CCA0627S0043),CCA1326S0037(CCA1326S0037)	CCA1033S0054(CCA1033S0054),CCA1557S0012(CCA1557S0012),CCA0555S0187(CCA0555S0187),CCA1406S0006(CCA1406S0006),CCA1229S0002(CCA1229S0002),CCA0597S0058(CCA0597S0058),CCA1151S0050(CCA1151S0050),CCA0899S0019(CCA0899S0019)	http://www.kegg.jp/kegg-bin/show_pathway?map=map00906&multi_query=K14595+%23FFFFFF,red%0d%0aK09837+%23FFFFFF,green%0d%0aK09843+%23FFFFFF,red%0d%0aK15746+%23FFFFFF,green%0d%0aK17911+%23FFFFFF,red%0d%0aK06444+%23FFFFFF,green%0d%0aK02291+%23FFFFFF,green%0d%0aK09835+%23FFFFFF,green%0d%0aK09840+%23FFFFFF,green%0d%0a
	ko00030	Pentose phosphate pathway	Metabolism	Carbohydrate metabolism	4	13	17	78	0.00723133	0.067307	CCA1073S0028(CCA1073S0028),CCA0565S0031(CCA0565S0031),CCA1217S0048(CCA1217S0048),CCA0601S0056(CCA0601S0056)	CCA0852S0039(CCA0852S0039),CCA1412S0016(CCA1412S0016),CCA0546S0111(CCA0546S0111),CCA1479S0026(CCA1479S0026),CCA0505S0306(CCA0505S0306),CCA1363S0042(CCA1363S0042),CCA1151S0103(CCA1151S0103),CCA0589S0149(CCA0589S0149),CCA0784S0139(CCA0784S0139),CCA0634S0021(CCA0634S0021),CCA1123S0051(CCA1123S0051),CCA1348S0001(CCA1348S0001),CCA0646S0102(CCA0646S0102)	http://www.kegg.jp/kegg-bin/show_pathway?map=map00030&multi_query=K00616+%23FFFFFF,green%0d%0aK01783+%23FFFFFF,green%0d%0aK03841+%23FFFFFF,green%0d%0aK00131+%23FFFFFF,green%0d%0aK00850+%23FFFFFF,red%0d%0aK01057+%23FFFFFF,green%0d%0aK00615+%23FFFFFF,green%0d%0aK01835+%23FFFFFF,red%0d%0aK01807+%23FFFFFF,green%0d%0aK01623+%23FFFFFF,green%0d%0aK00895+%23FFFFFF,red%0d%0aK00036+%23FFFFFF,green%0d%0a
	ko00750	Vitamin B6 metabolism	Metabolism	Metabolism of cofactors and vitamins	3	2	5	13	0.0121475	0.104989	CCA0754S0072(CCA0754S0072),CCA0848S0028(CCA0848S0028),CCA1041S0081(CCA1041S0081)	CCA1187S0015(CCA1187S0015),CCA1672S0016(CCA1672S0016)	http://www.kegg.jp/kegg-bin/show_pathway?map=map00750&multi_query=K06215+%23FFFFFF,red%0d%0aK05275+%23FFFFFF,green%0d%0aK01733+%23FFFFFF,red%0d%0aK13248+%23FFFFFF,red%0d%0aK08681+%23FFFFFF,green%0d%0a
	ko00460	Cyanoamino acid metabolism	Metabolism	Metabolism of other amino acids	3	12	15	70	0.0131433	0.106023	CCA1073S0030(CCA1073S0030),CCA0670S0152(CCA0670S0152),CCA0589S0005(CCA0589S0005)	CCA0874S0025(CCA0874S0025),CCA0576S0032(CCA0576S0032),CCA0576S0031(CCA0576S0031),CCA0852S0073(CCA0852S0073),CCA0524S0298(CCA0524S0298),CCA0524S0296(CCA0524S0296),CCA0610S0037(CCA0610S0037),CCA1308S0006(CCA1308S0006),CCA0115S0002(CCA0115S0002),CCA0698S0025(CCA0698S0025),CCA0524S0295(CCA0524S0295),CCA1308S0005(CCA1308S0005)	http://www.kegg.jp/kegg-bin/show_pathway?map=map00460&multi_query=K18592+%23FFFFFF,red%0d%0aK05349+%23FFFFFF,purple%0d%0aK13034+%23FFFFFF,green%0d%0aK00600+%23FFFFFF,green%0d%0aK01188+%23FFFFFF,purple%0d%0a
	ko00220	Arginine biosynthesis	Metabolism	Amino acid metabolism	4	8	12	52	0.0142571	0.107819	CCA0514S0215(CCA0514S0215),CCA0605S0081(CCA0605S0081),CCA0754S0151(CCA0754S0151),CCA0656S0051(CCA0656S0051)	CCA0513S0289(CCA0513S0289),CCA0526S0175(CCA0526S0175),CCA1151S0027(CCA1151S0027),CCA1315S0017(CCA1315S0017),CCA1071S0022(CCA1071S0022),CCA1199S0062(CCA1199S0062),CCA0887S0061(CCA0887S0061),CCA0698S0205(CCA0698S0205)	http://www.kegg.jp/kegg-bin/show_pathway?map=map00220&multi_query=K00811+%23FFFFFF,green%0d%0aK14677+%23FFFFFF,green%0d%0aK14272+%23FFFFFF,green%0d%0aK01940+%23FFFFFF,green%0d%0aK00814+%23FFFFFF,red%0d%0aK00261+%23FFFFFF,purple%0d%0aK01915+%23FFFFFF,purple%0d%0a
	ko00524	Neomycin, kanamycin and gentamicin biosynthesis	Metabolism	Biosynthesis of other secondary metabolites	2	2	4	11	0.0306481	0.213852	CCA1328S0001(CCA1328S0001),CCA0642S0128(CCA0642S0128)	CCA0839S0009(CCA0839S0009),CCA0513S0334(CCA0513S0334)	http://www.kegg.jp/kegg-bin/show_pathway?map=map00524&multi_query=K00844+%23FFFFFF,purple%0d%0a
	ko00908	Zeatin biosynthesis	Metabolism	Metabolism of terpenoids and polyketides	2	6	8	33	0.0318127	0.213852	CCA1326S0050(CCA1326S0050),CCA1661S0010(CCA1661S0010)	CCA0953S0076(CCA0953S0076),CCA1498S0028(CCA1498S0028),CCA1199S0052(CCA1199S0052),CCA1388S0017(CCA1388S0017),CCA0535S0109(CCA0535S0109),CCA1061S0004(CCA1061S0004)	http://www.kegg.jp/kegg-bin/show_pathway?map=map00908&multi_query=K10760+%23FFFFFF,purple%0d%0aK00279+%23FFFFFF,green%0d%0aK13496+%23FFFFFF,red%0d%0a
	ko00051	Fructose and mannose metabolism	Metabolism	Carbohydrate metabolism	6	11	17	94	0.0416084	0.26498	CCA1217S0048(CCA1217S0048),CCA0565S0031(CCA0565S0031),CCA1328S0001(CCA1328S0001),CCA0642S0128(CCA0642S0128),CCA1073S0028(CCA1073S0028),CCA0514S0159(CCA0514S0159)	CCA0839S0009(CCA0839S0009),CCA0800S0075(CCA0800S0075),CCA1123S0051(CCA1123S0051),CCA0546S0304(CCA0546S0304),CCA1002S0039(CCA1002S0039),CCA1524S0017(CCA1524S0017),CCA1479S0026(CCA1479S0026),CCA0513S0334(CCA0513S0334),CCA1363S0042(CCA1363S0042),CCA1151S0103(CCA1151S0103),CCA0784S0139(CCA0784S0139)	http://www.kegg.jp/kegg-bin/show_pathway?map=map00051&multi_query=K01623+%23FFFFFF,green%0d%0aK00850+%23FFFFFF,red%0d%0aK00008+%23FFFFFF,green%0d%0aK00895+%23FFFFFF,red%0d%0aK00847+%23FFFFFF,green%0d%0aK01805+%23FFFFFF,red%0d%0aK01803+%23FFFFFF,green%0d%0aK00844+%23FFFFFF,purple%0d%0aK03841+%23FFFFFF,green%0d%0aK00966+%23FFFFFF,green%0d%0a
	ko00740	Riboflavin metabolism	Metabolism	Metabolism of cofactors and vitamins	4	1	5	18	0.0495675	0.299883	CCA1763S0008(CCA1763S0008),CCA1261S0063(CCA1261S0063),CCA1522S0005(CCA1522S0005),CCA1147S0033(CCA1147S0033)	CCA1147S0031(CCA1147S0031)	http://www.kegg.jp/kegg-bin/show_pathway?map=map00740&multi_query=K14379+%23FFFFFF,purple%0d%0aK14652+%23FFFFFF,red%0d%0a
40-CC/CH VS 25-CC/CH	ko00196	Photosynthesis - antenna proteins	Metabolism	Energy metabolism	2	21	23	29	6.60269e-12	8.31939e-10	CCA1118S0034(CCA1118S0034),CCA1378S0001(CCA1378S0001)	CCA0646S0117(CCA0646S0117),CCA0642S0057(CCA0642S0057),CCA1524S0013(CCA1524S0013),CCA0063S0003(CCA0063S0003),CCA1463S0003(CCA1463S0003),CCA0616S0169(CCA0616S0169),CCA1225S0031(CCA1225S0031),CCA1015S0047(CCA1015S0047),CCA0576S0072(CCA0576S0072),CCA1573S0013(CCA1573S0013),CCA1407S0012(CCA1407S0012),CCA0634S0031(CCA0634S0031),CCA1463S0001(CCA1463S0001),CCA0542S0008(CCA0542S0008),CCA0583S0066(CCA0583S…	http://www.kegg.jp/kegg-bin/show_pathway?map=map00196&multi_query=K08914+%23FFFFFF,green%0d%0aK08916+%23FFFFFF,green%0d%0aK08913+%23FFFFFF,purple%0d%0aK08910+%23FFFFFF,green%0d%0aK08917+%23FFFFFF,green%0d%0aK08909+%23FFFFFF,green%0d%0aK08908+%23FFFFFF,green%0d%0aK08912+%23FFFFFF,green%0d%0aK08907+%23FFFFFF,purple%0d%0aK08915+%23FFFFFF,green%0d%0aK14172+%23FFFFFF,green%0d%0aK08911+%23FFFFFF,green%…
	ko00195	Photosynthesis	Metabolism	Energy metabolism	4	31	35	67	2.2954e-09	1.4461e-07	CCA1075S0071(CCA1075S0071),CCA1284S0001(CCA1284S0001),CCA0522S0108(CCA0522S0108),CCA0880S0001(CCA0880S0001)	CCA1365S0028(CCA1365S0028),CCA0688S0046(CCA0688S0046),CCA0646S0161(CCA0646S0161),CCA0839S0088(CCA0839S0088),CCA0694S0076(CCA0694S0076),CCA0573S0037(CCA0573S0037),CCA0907S0053(CCA0907S0053),CCA0576S0057(CCA0576S0057),CCA0552S0280(CCA0552S0280),CCA0627S0061(CCA0627S0061),CCA1593S0017(CCA1593S0017),CCA0616S0046(CCA0616S0046),CCA0542S0101(CCA0542S0101),CCA0597S0020(CCA0597S0020),CCA1005S0040(CCA1005S…	http://www.kegg.jp/kegg-bin/show_pathway?map=map00195&multi_query=K02113+%23FFFFFF,green%0d%0aK02698+%23FFFFFF,green%0d%0aK02115+%23FFFFFF,green%0d%0aK02721+%23FFFFFF,green%0d%0aK02641+%23FFFFFF,green%0d%0aK08905+%23FFFFFF,green%0d%0aK03542+%23FFFFFF,green%0d%0aK02699+%23FFFFFF,purple%0d%0aK02716+%23FFFFFF,green%0d%0aK02693+%23FFFFFF,green%0d%0aK02692+%23FFFFFF,green%0d%0aK02695+%23FFFFFF,green%0…
	ko00500	Starch and sucrose metabolism	Metabolism	Carbohydrate metabolism	28	40	68	194	2.46816e-07	1.03663e-05	CCA0904S0116(CCA0904S0116),CCA1596S0009(CCA1596S0009),CCA0601S0066(CCA0601S0066),CCA0849S0055(CCA0849S0055),CCA0582S0118(CCA0582S0118),CCA0670S0152(CCA0670S0152),CCA0552S0167(CCA0552S0167),CCA0879S0095(CCA0879S0095),CCA0918S0130(CCA0918S0130),CCA0842S0039(CCA0842S0039),CCA0890S0041(CCA0890S0041),CCA0904S0117(CCA0904S0117),CCA0589S0005(CCA0589S0005),CCA0533S0067(CCA0533S0067),CCA0507S0322(CCA0507S…	CCA0887S0026(CCA0887S0026),CCA1090S0001(CCA1090S0001),CCA0698S0025(CCA0698S0025),CCA0513S0282(CCA0513S0282),CCA0565S0082(CCA0565S0082),CCA0839S0009(CCA0839S0009),CCA0610S0037(CCA0610S0037),CCA1228S0025(CCA1228S0025),CCA0656S0038(CCA0656S0038),CCA0998S0012(CCA0998S0012),CCA1422S0036(CCA1422S0036),CCA1046S0032(CCA1046S0032),CCA0779S0061(CCA0779S0061),CCA0607S0055(CCA0607S0055),CCA0524S0303(CCA0524S…	http://www.kegg.jp/kegg-bin/show_pathway?map=map00500&multi_query=K00688+%23FFFFFF,green%0d%0aK19891+%23FFFFFF,purple%0d%0aK00705+%23FFFFFF,green%0d%0aK00847+%23FFFFFF,green%0d%0aK13679+%23FFFFFF,green%0d%0aK01187+%23FFFFFF,red%0d%0aK00975+%23FFFFFF,green%0d%0aK16055+%23FFFFFF,purple%0d%0aK05349+%23FFFFFF,purple%0d%0aK00700+%23FFFFFF,red%0d%0aK01193+%23FFFFFF,purple%0d%0aK00696+%23FFFFFF,purple%0…
	ko04075	Plant hormone signal transduction	Environmental Information Processing	Signal transduction	33	83	116	396	1.33973e-06	4.22016e-05	CCA1363S0065(CCA1363S0065),CCA0870S0011(CCA0870S0011),CCA0918S0172(CCA0918S0172),CCA0923S0058(CCA0923S0058),CCA1564S0010(CCA1564S0010),CCA0595S0072(CCA0595S0072),CCA1704S0022(CCA1704S0022),CCA0546S0297(CCA0546S0297),CCA1699S0005(CCA1699S0005),CCA0803S0107(CCA0803S0107),CCA1643S0001(CCA1643S0001),CCA1025S0030(CCA1025S0030),CCA0906S0017(CCA0906S0017),CCA0582S0185(CCA0582S0185),CCA1212S0015(CCA1212S…	CCA0709S0003(CCA0709S0003),CCA1500S0025(CCA1500S0025),CCA1194S0023(CCA1194S0023),CCA0505S0345(CCA0505S0345),CCA0890S0067(CCA0890S0067),CCA0836S0113(CCA0836S0113),CCA0762S0076(CCA0762S0076),CCA0522S0252(CCA0522S0252),CCA0627S0053(CCA0627S0053),CCA0605S0088(CCA0605S0088),CCA1041S0053(CCA1041S0053),CCA1365S0035(CCA1365S0035),CCA1597S0007(CCA1597S0007),CCA1106S0031(CCA1106S0031),CCA0006S0013(CCA0006S…	http://www.kegg.jp/kegg-bin/show_pathway?map=map04075&multi_query=K14500+%23FFFFFF,red%0d%0aK14492+%23FFFFFF,purple%0d%0aK13946+%23FFFFFF,green%0d%0aK14489+%23FFFFFF,red%0d%0aK14508+%23FFFFFF,green%0d%0aK12126+%23FFFFFF,green%0d%0aK13463+%23FFFFFF,green%0d%0aK14514+%23FFFFFF,green%0d%0aK14515+%23FFFFFF,green%0d%0aK14496+%23FFFFFF,purple%0d%0aK14487+%23FFFFFF,red%0d%0aK14494+%23FFFFFF,green%0d%0aK…
	ko00630	Glyoxylate and dicarboxylate metabolism	Metabolism	Carbohydrate metabolism	6	31	37	100	3.60347e-05	0.0008084	CCA1547S0019(CCA1547S0019),CCA0848S0058(CCA0848S0058),CCA0552S0196(CCA0552S0196),CCA0605S0081(CCA0605S0081),CCA0506S0001(CCA0506S0001),CCA0982S0044(CCA0982S0044)	CCA0616S0112(CCA0616S0112),CCA1308S0006(CCA1308S0006),CCA0942S0078(CCA0942S0078),CCA0828S0013(CCA0828S0013),CCA1071S0022(CCA1071S0022),CCA0779S0151(CCA0779S0151),CCA1132S0050(CCA1132S0050),CCA0688S0029(CCA0688S0029),CCA1753S0001(CCA1753S0001),CCA0513S0289(CCA0513S0289),CCA1596S0002(CCA1596S0002),CCA1082S0012(CCA1082S0012),CCA0747S0012(CCA0747S0012),CCA0652S0010(CCA0652S0010),CCA1082S0011(CCA1082S…	http://www.kegg.jp/kegg-bin/show_pathway?map=map00630&multi_query=K00122+%23FFFFFF,green%0d%0aK14272+%23FFFFFF,green%0d%0aK01915+%23FFFFFF,purple%0d%0aK01681+%23FFFFFF,red%0d%0aK03781+%23FFFFFF,green%0d%0aK15893+%23FFFFFF,green%0d%0aK00284+%23FFFFFF,green%0d%0aK01647+%23FFFFFF,red%0d%0aK02437+%23FFFFFF,green%0d%0aK18121+%23FFFFFF,red%0d%0aK00281+%23FFFFFF,green%0d%0aK00600+%23FFFFFF,purple%0d%0aK…
	ko00710	Carbon fixation in photosynthetic organisms	Metabolism	Energy metabolism	4	31	35	93	3.84953e-05	0.0008084	CCA0506S0001(CCA0506S0001),CCA0909S0029(CCA0909S0029),CCA1586S0001(CCA1586S0001),CCA0754S0151(CCA0754S0151)	CCA1194S0021(CCA1194S0021),CCA0546S0111(CCA0546S0111),CCA1653S0008(CCA1653S0008),CCA0652S0024(CCA0652S0024),CCA0918S0015(CCA0918S0015),CCA1079S0068(CCA1079S0068),CCA1453S0044(CCA1453S0044),CCA1095S0017(CCA1095S0017),CCA0634S0021(CCA0634S0021),CCA0824S0112(CCA0824S0112),CCA1363S0042(CCA1363S0042),CCA1123S0051(CCA1123S0051),CCA0784S0139(CCA0784S0139),CCA0857S0047(CCA0857S0047),CCA1615S0019(CCA1615S…	http://www.kegg.jp/kegg-bin/show_pathway?map=map00710&multi_query=K00615+%23FFFFFF,green%0d%0aK00029+%23FFFFFF,green%0d%0aK01602+%23FFFFFF,purple%0d%0aK01100+%23FFFFFF,green%0d%0aK01610+%23FFFFFF,green%0d%0aK01783+%23FFFFFF,green%0d%0aK01803+%23FFFFFF,green%0d%0aK00927+%23FFFFFF,green%0d%0aK00814+%23FFFFFF,red%0d%0aK00028+%23FFFFFF,purple%0d%0aK01623+%23FFFFFF,green%0d%0aK00026+%23FFFFFF,green%0d…
	ko00940	Phenylpropanoid biosynthesis	Metabolism	Biosynthesis of other secondary metabolites	35	40	75	257	0.000118636	0.00213545	CCA1244S0034(CCA1244S0034),CCA0935S0037(CCA0935S0037),CCA0582S0118(CCA0582S0118),CCA1057S0063(CCA1057S0063),CCA1713S0003(CCA1713S0003),CCA1094S0082(CCA1094S0082),CCA0905S0040(CCA0905S0040),CCA0282S0003(CCA0282S0003),CCA0824S0068(CCA0824S0068),CCA0876S0064(CCA0876S0064),CCA0589S0006(CCA0589S0006),CCA0500S0306(CCA0500S0306),CCA0696S0060(CCA0696S0060),CCA0670S0152(CCA0670S0152),CCA0905S0041(CCA0905S…	CCA1591S0017(CCA1591S0017),CCA0987S0001(CCA0987S0001),CCA0828S0048(CCA0828S0048),CCA1106S0060(CCA1106S0060),CCA0958S0026(CCA0958S0026),CCA0589S0069(CCA0589S0069),CCA0522S0188(CCA0522S0188),CCA0520S0181(CCA0520S0181),CCA0688S0052(CCA0688S0052),CCA0670S0080(CCA0670S0080),CCA0607S0028(CCA0607S0028),CCA0620S0045(CCA0620S0045),CCA1526S0019(CCA1526S0019),CCA0676S0021(CCA0676S0021),CCA0589S0052(CCA0589S…	http://www.kegg.jp/kegg-bin/show_pathway?map=map00940&multi_query=K09754+%23FFFFFF,green%0d%0aK00588+%23FFFFFF,purple%0d%0aK13065+%23FFFFFF,purple%0d%0aK12355+%23FFFFFF,purple%0d%0aK10775+%23FFFFFF,green%0d%0aK01188+%23FFFFFF,purple%0d%0aK00430+%23FFFFFF,purple%0d%0aK01904+%23FFFFFF,purple%0d%0aK05349+%23FFFFFF,purple%0d%0aK00083+%23FFFFFF,purple%0d%0aK13066+%23FFFFFF,purple%0d%0aK09753+%23FFFFFF…
	ko02010	ABC transporters	Environmental Information Processing	Membrane transport	6	14	20	48	0.000372133	0.0058611	CCA0886S0003(CCA0886S0003),CCA0859S0045(CCA0859S0045),CCA0907S0049(CCA0907S0049),CCA1541S0012(CCA1541S0012),CCA0779S0190(CCA0779S0190),CCA0662S0087(CCA0662S0087)	CCA1371S0005(CCA1371S0005),CCA0877S0033(CCA0877S0033),CCA1530S0012(CCA1530S0012),CCA1046S0035(CCA1046S0035),CCA0016S0007(CCA0016S0007),CCA0766S0001(CCA0766S0001),CCA1094S0100(CCA1094S0100),CCA0701S0004(CCA0701S0004),CCA0779S0120(CCA0779S0120),CCA0633S0114(CCA0633S0114),CCA1055S0071(CCA1055S0071),CCA1046S0034(CCA1046S0034),CCA0877S0030(CCA0877S0030),CCA0016S0001(CCA0016S0001)	http://www.kegg.jp/kegg-bin/show_pathway?map=map02010&multi_query=K05658+%23FFFFFF,purple%0d%0aK05681+%23FFFFFF,purple%0d%0aK05656+%23FFFFFF,red%0d%0a
	ko00250	Alanine, aspartate and glutamate metabolism	Metabolism	Amino acid metabolism	10	19	29	85	0.00114008	0.0159612	CCA0912S0105(CCA0912S0105),CCA0754S0151(CCA0754S0151),CCA0656S0051(CCA0656S0051),CCA0905S0051(CCA0905S0051),CCA1147S0058(CCA1147S0058),CCA0524S0242(CCA0524S0242),CCA0700S0094(CCA0700S0094),CCA1586S0001(CCA1586S0001),CCA0605S0081(CCA0605S0081),CCA0582S0050(CCA0582S0050)	CCA1315S0017(CCA1315S0017),CCA0887S0061(CCA0887S0061),CCA0632S0085(CCA0632S0085),CCA1550S0009(CCA1550S0009),CCA1071S0022(CCA1071S0022),CCA1653S0008(CCA1653S0008),CCA1151S0027(CCA1151S0027),CCA0779S0156(CCA0779S0156),CCA1315S0018(CCA1315S0018),CCA0632S0084(CCA0632S0084),CCA1363S0055(CCA1363S0055),CCA1147S0012(CCA1147S0012),CCA0708S0016(CCA0708S0016),CCA0887S0109(CCA0887S0109),CCA0752S0001(CCA0752S…	http://www.kegg.jp/kegg-bin/show_pathway?map=map00250&multi_query=K01915+%23FFFFFF,purple%0d%0aK00264+%23FFFFFF,green%0d%0aK01939+%23FFFFFF,green%0d%0aK00764+%23FFFFFF,green%0d%0aK14455+%23FFFFFF,purple%0d%0aK00278+%23FFFFFF,green%0d%0aK01940+%23FFFFFF,green%0d%0aK00814+%23FFFFFF,red%0d%0aK14272+%23FFFFFF,green%0d%0aK00830+%23FFFFFF,green%0d%0aK01580+%23FFFFFF,purple%0d%0aK00827+%23FFFFFF,red%0d%…
	ko00260	Glycine, serine and threonine metabolism	Metabolism	Amino acid metabolism	10	22	32	99	0.00180861	0.0227884	CCA0982S0044(CCA0982S0044),CCA0642S0030(CCA0642S0030),CCA0700S0094(CCA0700S0094),CCA0552S0241(CCA0552S0241),CCA0754S0072(CCA0754S0072),CCA1085S0002(CCA1085S0002),CCA1085S0001(CCA1085S0001),CCA0791S0009(CCA0791S0009),CCA0905S0051(CCA0905S0051),CCA1123S0107(CCA1123S0107)	CCA1046S0086(CCA1046S0086),CCA0665S0027(CCA0665S0027),CCA0522S0055(CCA0522S0055),CCA0851S0189(CCA0851S0189),CCA1252S0013(CCA1252S0013),CCA0589S0101(CCA0589S0101),CCA1308S0005(CCA1308S0005),CCA0851S0039(CCA0851S0039),CCA0762S0020(CCA0762S0020),CCA0632S0085(CCA0632S0085),CCA1308S0006(CCA1308S0006),CCA1638S0016(CCA1638S0016),CCA0688S0029(CCA0688S0029),CCA1071S0022(CCA1071S0022),CCA1082S0012(CCA1082S…	http://www.kegg.jp/kegg-bin/show_pathway?map=map00260&multi_query=K00600+%23FFFFFF,purple%0d%0aK12524+%23FFFFFF,red%0d%0aK00827+%23FFFFFF,red%0d%0aK02437+%23FFFFFF,green%0d%0aK01834+%23FFFFFF,green%0d%0aK00306+%23FFFFFF,green%0d%0aK15893+%23FFFFFF,green%0d%0aK15919+%23FFFFFF,green%0d%0aK00830+%23FFFFFF,green%0d%0aK14272+%23FFFFFF,green%0d%0aK15634+%23FFFFFF,green%0d%0aK00605+%23FFFFFF,green%0d%0a…
	ko00941	Flavonoid biosynthesis	Metabolism	Biosynthesis of other secondary metabolites	4	18	22	63	0.00312346	0.0357778	CCA0006S0007(CCA0006S0007),CCA1057S0063(CCA1057S0063),CCA1057S0060(CCA1057S0060),CCA0743S0010(CCA0743S0010)	CCA0828S0048(CCA0828S0048),CCA0705S0076(CCA0705S0076),CCA1738S0001(CCA1738S0001),CCA1620S0012(CCA1620S0012),CCA0709S0057(CCA0709S0057),CCA0533S0160(CCA0533S0160),CCA0623S0021(CCA0623S0021),CCA1106S0060(CCA1106S0060),CCA0589S0069(CCA0589S0069),CCA0795S0041(CCA0795S0041),CCA1015S0108(CCA1015S0108),CCA0670S0080(CCA0670S0080),CCA0678S0067(CCA0678S0067),CCA0620S0045(CCA0620S0045),CCA0929S0063(CCA0929S…	http://www.kegg.jp/kegg-bin/show_pathway?map=map00941&multi_query=K13083+%23FFFFFF,green%0d%0aK13082+%23FFFFFF,green%0d%0aK09754+%23FFFFFF,green%0d%0aK05277+%23FFFFFF,green%0d%0aK00660+%23FFFFFF,green%0d%0aK00588+%23FFFFFF,purple%0d%0aK05278+%23FFFFFF,red%0d%0aK08695+%23FFFFFF,green%0d%0aK00475+%23FFFFFF,green%0d%0aK13065+%23FFFFFF,purple%0d%0aK01859+%23FFFFFF,green%0d%0aK13081+%23FFFFFF,green%0d…
	ko00360	Phenylalanine metabolism	Metabolism	Amino acid metabolism	9	9	18	49	0.00389593	0.0409073	CCA1586S0001(CCA1586S0001),CCA0791S0009(CCA0791S0009),CCA1017S0015(CCA1017S0015),CCA1123S0107(CCA1123S0107),CCA1085S0002(CCA1085S0002),CCA1017S0020(CCA1017S0020),CCA0781S0008(CCA0781S0008),CCA1085S0001(CCA1085S0001),CCA1739S0012(CCA1739S0012)	CCA1013S0012(CCA1013S0012),CCA0700S0076(CCA0700S0076),CCA0546S0150(CCA0546S0150),CCA0674S0054(CCA0674S0054),CCA1591S0016(CCA1591S0016),CCA1739S0011(CCA1739S0011),CCA1591S0017(CCA1591S0017),CCA1531S0011(CCA1531S0011),CCA1653S0008(CCA1653S0008)	http://www.kegg.jp/kegg-bin/show_pathway?map=map00360&multi_query=K07253+%23FFFFFF,green%0d%0aK00817+%23FFFFFF,green%0d%0aK01426+%23FFFFFF,purple%0d%0aK00276+%23FFFFFF,red%0d%0aK14455+%23FFFFFF,purple%0d%0aK00815+%23FFFFFF,red%0d%0aK10775+%23FFFFFF,green%0d%0a
	ko00052	Galactose metabolism	Metabolism	Carbohydrate metabolism	20	11	31	101	0.00510923	0.0495203	CCA0862S0102(CCA0862S0102),CCA1540S0018(CCA1540S0018),CCA0614S0001(CCA0614S0001),CCA1057S0034(CCA1057S0034),CCA0634S0094(CCA0634S0094),CCA0737S0059(CCA0737S0059),CCA0642S0144(CCA0642S0144),CCA1540S0019(CCA1540S0019),CCA0918S0156(CCA0918S0156),CCA0638S0128(CCA0638S0128),CCA0806S0121(CCA0806S0121),CCA0898S0003(CCA0898S0003),CCA1217S0048(CCA1217S0048),CCA0691S0113(CCA0691S0113),CCA0520S0019(CCA0520S…	CCA0587S0018(CCA0587S0018),CCA1210S0014(CCA1210S0014),CCA1228S0025(CCA1228S0025),CCA0839S0009(CCA0839S0009),CCA0839S0135(CCA0839S0135),CCA1210S0021(CCA1210S0021),CCA0838S0101(CCA0838S0101),CCA0848S0050(CCA0848S0050),CCA0897S0137(CCA0897S0137),CCA1111S0006(CCA1111S0006),CCA1041S0015(CCA1041S0015)	http://www.kegg.jp/kegg-bin/show_pathway?map=map00052&multi_query=K01784+%23FFFFFF,red%0d%0aK12309+%23FFFFFF,green%0d%0aK01187+%23FFFFFF,red%0d%0aK00850+%23FFFFFF,purple%0d%0aK18819+%23FFFFFF,purple%0d%0aK00844+%23FFFFFF,green%0d%0aK07407+%23FFFFFF,green%0d%0aK06617+%23FFFFFF,purple%0d%0aK01785+%23FFFFFF,red%0d%0aK01193+%23FFFFFF,purple%0d%0a
	ko00942	Anthocyanin biosynthesis	Metabolism	Biosynthesis of other secondary metabolites	5	1	6	11	0.0105864	0.0952775	CCA0844S0033(CCA0844S0033),CCA0925S0030(CCA0925S0030),CCA0844S0032(CCA0844S0032),CCA1327S0002(CCA1327S0002),CCA0836S0020(CCA0836S0020)	CCA1327S0004(CCA1327S0004)	http://www.kegg.jp/kegg-bin/show_pathway?map=map00942&multi_query=K12338+%23FFFFFF,purple%0d%0aK12937+%23FFFFFF,red%0d%0a
	ko00591	Linoleic acid metabolism	Metabolism	Lipid metabolism	3	12	15	43	0.0136679	0.11481	CCA1039S0061(CCA1039S0061),CCA1167S0027(CCA1167S0027),CCA1673S0032(CCA1673S0032)	CCA1219S0072(CCA1219S0072),CCA1167S0018(CCA1167S0018),CCA1271S0004(CCA1271S0004),CCA0892S0001(CCA0892S0001),CCA1107S0002(CCA1107S0002),CCA1710S0003(CCA1710S0003),CCA1714S0001(CCA1714S0001),CCA0589S0001(CCA0589S0001),CCA0772S0001(CCA0772S0001),CCA1556S0022(CCA1556S0022),CCA0688S0061(CCA0688S0061),CCA1373S0004(CCA1373S0004)	http://www.kegg.jp/kegg-bin/show_pathway?map=map00591&multi_query=K14674+%23FFFFFF,red%0d%0aK15718+%23FFFFFF,purple%0d%0aK00454+%23FFFFFF,purple%0d%0a
	ko00908	Zeatin biosynthesis	Metabolism	Metabolism of terpenoids and polyketides	4	8	12	33	0.0186048	0.146513	CCA0704S0147(CCA0704S0147),CCA1498S0028(CCA1498S0028),CCA1673S0010(CCA1673S0010),CCA1326S0050(CCA1326S0050)	CCA0535S0109(CCA0535S0109),CCA0953S0076(CCA0953S0076),CCA1388S0017(CCA1388S0017),CCA1326S0047(CCA1326S0047),CCA1199S0052(CCA1199S0052),CCA1061S0004(CCA1061S0004),CCA1326S0044(CCA1326S0044),CCA1495S0002(CCA1495S0002)	http://www.kegg.jp/kegg-bin/show_pathway?map=map00908&multi_query=K10760+%23FFFFFF,green%0d%0aK13496+%23FFFFFF,purple%0d%0aK00279+%23FFFFFF,purple%0d%0a
	ko04016	MAPK signaling pathway - plant	Environmental Information Processing	Signal transduction	27	35	62	248	0.0208251	0.15102	CCA0953S0036(CCA0953S0036),CCA0266S0001(CCA0266S0001),CCA0620S0028(CCA0620S0028),CCA0075S0001(CCA0075S0001),CCA0918S0172(CCA0918S0172),CCA0048S0009(CCA0048S0009),CCA0700S0064(CCA0700S0064),CCA0909S0001(CCA0909S0001),CCA0870S0011(CCA0870S0011),CCA0851S0127(CCA0851S0127),CCA1217S0011(CCA1217S0011),CCA0108S0011(CCA0108S0011),CCA0965S0010(CCA0965S0010),CCA0546S0296(CCA0546S0296),CCA0507S0206(CCA0507S…	CCA0605S0074(CCA0605S0074),CCA0578S0087(CCA0578S0087),CCA1147S0023(CCA1147S0023),CCA0846S0036(CCA0846S0036),CCA1597S0007(CCA1597S0007),CCA0857S0082(CCA0857S0082),CCA0578S0013(CCA0578S0013),CCA0888S0004(CCA0888S0004),CCA0757S0061(CCA0757S0061),CCA0779S0054(CCA0779S0054),CCA0851S0156(CCA0851S0156),CCA0965S0002(CCA0965S0002),CCA1261S0044(CCA1261S0044),CCA1726S0002(CCA1726S0002),CCA1500S0025(CCA1500S…	http://www.kegg.jp/kegg-bin/show_pathway?map=map04016&multi_query=K14497+%23FFFFFF,purple%0d%0aK13447+%23FFFFFF,purple%0d%0aK20536+%23FFFFFF,green%0d%0aK13425+%23FFFFFF,red%0d%0aK13449+%23FFFFFF,red%0d%0aK20538+%23FFFFFF,green%0d%0aK14514+%23FFFFFF,green%0d%0aK14516+%23FFFFFF,purple%0d%0aK13420+%23FFFFFF,purple%0d%0aK02183+%23FFFFFF,green%0d%0aK14515+%23FFFFFF,green%0d%0aK20547+%23FFFFFF,red%0d%0…
	ko00130	Ubiquinone and other terpenoid-quinone biosynthesis	Metabolism	Metabolism of cofactors and vitamins	9	8	17	53	0.0215742	0.15102	CCA0654S0023(CCA0654S0023),CCA0282S0003(CCA0282S0003),CCA0578S0022(CCA0578S0022),CCA1017S0020(CCA1017S0020),CCA0881S0026(CCA0881S0026),CCA1017S0015(CCA1017S0015),CCA0582S0099(CCA0582S0099),CCA0970S0018(CCA0970S0018),CCA0500S0306(CCA0500S0306)	CCA1113S0014(CCA1113S0014),CCA1689S0002(CCA1689S0002),CCA1526S0019(CCA1526S0019),CCA0674S0020(CCA0674S0020),CCA0954S0046(CCA0954S0046),CCA1008S0035(CCA1008S0035),CCA1085S0042(CCA1085S0042),CCA0662S0022(CCA0662S0022)	http://www.kegg.jp/kegg-bin/show_pathway?map=map00130&multi_query=K01904+%23FFFFFF,purple%0d%0aK02552+%23FFFFFF,red%0d%0aK12502+%23FFFFFF,green%0d%0aK00815+%23FFFFFF,red%0d%0aK14760+%23FFFFFF,red%0d%0aK03809+%23FFFFFF,red%0d%0aK05928+%23FFFFFF,green%0d%0aK03183+%23FFFFFF,green%0d%0aK09833+%23FFFFFF,green%0d%0a
	ko00910	Nitrogen metabolism	Metabolism	Energy metabolism	3	17	20	67	0.0293579	0.194689	CCA1054S0057(CCA1054S0057),CCA0605S0081(CCA0605S0081),CCA0656S0051(CCA0656S0051)	CCA0513S0289(CCA0513S0289),CCA0500S0335(CCA0500S0335),CCA0828S0013(CCA0828S0013),CCA0897S0151(CCA0897S0151),CCA0510S0174(CCA0510S0174),CCA0883S0042(CCA0883S0042),CCA0709S0013(CCA0709S0013),CCA1151S0027(CCA1151S0027),CCA0752S0001(CCA0752S0001),CCA1132S0036(CCA1132S0036),CCA0975S0011(CCA0975S0011),CCA0887S0061(CCA0887S0061),CCA0555S0074(CCA0555S0074),CCA1094S0031(CCA1094S0031),CCA1147S0012(CCA1147S…	http://www.kegg.jp/kegg-bin/show_pathway?map=map00910&multi_query=K01725+%23FFFFFF,green%0d%0aK02575+%23FFFFFF,green%0d%0aK01673+%23FFFFFF,green%0d%0aK01674+%23FFFFFF,purple%0d%0aK00264+%23FFFFFF,green%0d%0aK00284+%23FFFFFF,green%0d%0aK00261+%23FFFFFF,purple%0d%0aK01915+%23FFFFFF,purple%0d%0a
	ko00220	Arginine biosynthesis	Metabolism	Amino acid metabolism	4	12	16	52	0.0370092	0.233158	CCA0656S0051(CCA0656S0051),CCA0754S0151(CCA0754S0151),CCA0605S0081(CCA0605S0081),CCA1586S0001(CCA1586S0001)	CCA1147S0012(CCA1147S0012),CCA1071S0022(CCA1071S0022),CCA1315S0018(CCA1315S0018),CCA1653S0008(CCA1653S0008),CCA0887S0061(CCA0887S0061),CCA1315S0017(CCA1315S0017),CCA0526S0175(CCA0526S0175),CCA0708S0016(CCA0708S0016),CCA1151S0027(CCA1151S0027),CCA1635S0018(CCA1635S0018),CCA0975S0011(CCA0975S0011),CCA0513S0289(CCA0513S0289)	http://www.kegg.jp/kegg-bin/show_pathway?map=map00220&multi_query=K00261+%23FFFFFF,purple%0d%0aK01940+%23FFFFFF,green%0d%0aK14272+%23FFFFFF,green%0d%0aK00814+%23FFFFFF,red%0d%0aK00818+%23FFFFFF,green%0d%0aK01915+%23FFFFFF,purple%0d%0aK14677+%23FFFFFF,green%0d%0aK14455+%23FFFFFF,purple%0d%0a
40-CC/CC VS 25 CC/CC	ko00500	Starch and sucrose metabolism	Metabolism	Carbohydrate metabolism	29	35	64	194	1.26591e-07	1.58239e-05	CCA0904S0117(CCA0904S0117),CCA1596S0009(CCA1596S0009),CCA0983S0061(CCA0983S0061),CCA0549S0034(CCA0549S0034),CCA0879S0095(CCA0879S0095),CCA0552S0167(CCA0552S0167),CCA0589S0005(CCA0589S0005),CCA0890S0041(CCA0890S0041),CCA0507S0322(CCA0507S0322),CCA0754S0049(CCA0754S0049),CCA0601S0066(CCA0601S0066),CCA0143S0002(CCA0143S0002),CCA1034S0017(CCA1034S0017),CCA0851S0083(CCA0851S0083),CCA1391S0048(CCA1391S…	CCA0839S0100(CCA0839S0100),CCA0656S0038(CCA0656S0038),CCA1228S0025(CCA1228S0025),CCA1118S0060(CCA1118S0060),CCA0839S0009(CCA0839S0009),CCA0565S0082(CCA0565S0082),CCA1686S0014(CCA1686S0014),CCA0998S0012(CCA0998S0012),CCA1422S0036(CCA1422S0036),CCA1089S0005(CCA1089S0005),CCA1090S0001(CCA1090S0001),CCA0983S0059(CCA0983S0059),CCA0576S0032(CCA0576S0032),CCA1524S0040(CCA1524S0040),CCA1046S0032(CCA1046S…	http://www.kegg.jp/kegg-bin/show_pathway?map=map00500&multi_query=K01193+%23FFFFFF,purple%0d%0aK00844+%23FFFFFF,green%0d%0aK00975+%23FFFFFF,green%0d%0aK13679+%23FFFFFF,green%0d%0aK00695+%23FFFFFF,purple%0d%0aK01188+%23FFFFFF,purple%0d%0aK00703+%23FFFFFF,purple%0d%0aK19892+%23FFFFFF,red%0d%0aK01176+%23FFFFFF,green%0d%0aK00696+%23FFFFFF,purple%0d%0aK00688+%23FFFFFF,green%0d%0aK19893+%23FFFFFF,red%0…
	ko00195	Photosynthesis	Metabolism	Energy metabolism	3	25	28	67	3.08087e-06	0.000144993	CCA1075S0071(CCA1075S0071),CCA0880S0001(CCA0880S0001),CCA1284S0001(CCA1284S0001)	CCA0646S0161(CCA0646S0161),CCA1041S0063(CCA1041S0063),CCA0694S0076(CCA0694S0076),CCA0803S0018(CCA0803S0018),CCA1365S0028(CCA1365S0028),CCA1731S0012(CCA1731S0012),CCA0542S0101(CCA0542S0101),CCA0525S0162(CCA0525S0162),CCA1126S0080(CCA1126S0080),CCA0822S0062(CCA0822S0062),CCA0576S0057(CCA0576S0057),CCA0854S0034(CCA0854S0034),CCA0616S0046(CCA0616S0046),CCA0652S0084(CCA0652S0084),CCA0839S0088(CCA0839S…	http://www.kegg.jp/kegg-bin/show_pathway?map=map00195&multi_query=K02701+%23FFFFFF,green%0d%0aK02115+%23FFFFFF,green%0d%0aK02692+%23FFFFFF,green%0d%0aK03541+%23FFFFFF,red%0d%0aK08901+%23FFFFFF,green%0d%0aK02693+%23FFFFFF,green%0d%0aK03542+%23FFFFFF,green%0d%0aK02636+%23FFFFFF,green%0d%0aK02721+%23FFFFFF,green%0d%0aK08905+%23FFFFFF,green%0d%0aK02699+%23FFFFFF,purple%0d%0aK02695+%23FFFFFF,green%0d%…
	ko00710	Carbon fixation in photosynthetic organisms	Metabolism	Energy metabolism	4	31	35	93	3.47984e-06	0.000144993	CCA0506S0001(CCA0506S0001),CCA0708S0072(CCA0708S0072),CCA0754S0151(CCA0754S0151),CCA0909S0029(CCA0909S0029)	CCA1002S0039(CCA1002S0039),CCA1151S0103(CCA1151S0103),CCA1194S0021(CCA1194S0021),CCA0918S0015(CCA0918S0015),CCA1079S0068(CCA1079S0068),CCA0505S0267(CCA0505S0267),CCA0799S0015(CCA0799S0015),CCA1363S0042(CCA1363S0042),CCA0589S0176(CCA0589S0176),CCA0510S0132(CCA0510S0132),CCA0546S0111(CCA0546S0111),CCA1095S0017(CCA1095S0017),CCA0652S0010(CCA0652S0010),CCA1199S0076(CCA1199S0076),CCA0784S0041(CCA0784S…	http://www.kegg.jp/kegg-bin/show_pathway?map=map00710&multi_query=K01100+%23FFFFFF,green%0d%0aK01623+%23FFFFFF,green%0d%0aK00814+%23FFFFFF,red%0d%0aK00051+%23FFFFFF,green%0d%0aK00026+%23FFFFFF,green%0d%0aK03841+%23FFFFFF,green%0d%0aK01610+%23FFFFFF,purple%0d%0aK01803+%23FFFFFF,green%0d%0aK05298+%23FFFFFF,green%0d%0aK00855+%23FFFFFF,green%0d%0aK00615+%23FFFFFF,green%0d%0aK01783+%23FFFFFF,green%0d%…
	ko00630	Glyoxylate and dicarboxylate metabolism	Metabolism	Carbohydrate metabolism	4	31	35	100	2.22884e-05	0.000696513	CCA0848S0058(CCA0848S0058),CCA0605S0081(CCA0605S0081),CCA0506S0001(CCA0506S0001),CCA0552S0196(CCA0552S0196)	CCA0803S0101(CCA0803S0101),CCA0779S0151(CCA0779S0151),CCA0632S0085(CCA0632S0085),CCA1147S0012(CCA1147S0012),CCA0709S0013(CCA0709S0013),CCA0510S0132(CCA0510S0132),CCA1046S0086(CCA1046S0086),CCA1106S0020(CCA1106S0020),CCA0522S0055(CCA0522S0055),CCA1228S0010(CCA1228S0010),CCA0652S0010(CCA0652S0010),CCA1016S0008(CCA1016S0008),CCA0747S0012(CCA0747S0012),CCA0616S0112(CCA0616S0112),CCA1261S0044(CCA1261S…	http://www.kegg.jp/kegg-bin/show_pathway?map=map00630&multi_query=K00605+%23FFFFFF,green%0d%0aK19269+%23FFFFFF,green%0d%0aK15919+%23FFFFFF,green%0d%0aK00382+%23FFFFFF,green%0d%0aK01681+%23FFFFFF,red%0d%0aK01433+%23FFFFFF,green%0d%0aK02437+%23FFFFFF,green%0d%0aK11517+%23FFFFFF,green%0d%0aK03781+%23FFFFFF,green%0d%0aK00025+%23FFFFFF,green%0d%0aK00281+%23FFFFFF,green%0d%0aK18121+%23FFFFFF,red%0d%0aK…
	ko00196	Photosynthesis - antenna proteins	Metabolism	Energy metabolism	1	13	14	29	0.000148205	0.00370513	CCA1118S0034(CCA1118S0034)	CCA0646S0117(CCA0646S0117),CCA0961S0024(CCA0961S0024),CCA0583S0066(CCA0583S0066),CCA0616S0171(CCA0616S0171),CCA1118S0063(CCA1118S0063),CCA0616S0169(CCA0616S0169),CCA1407S0012(CCA1407S0012),CCA1225S0031(CCA1225S0031),CCA1463S0001(CCA1463S0001),CCA1573S0013(CCA1573S0013),CCA0642S0057(CCA0642S0057),CCA1463S0003(CCA1463S0003),CCA1015S0047(CCA1015S0047)	http://www.kegg.jp/kegg-bin/show_pathway?map=map00196&multi_query=K08909+%23FFFFFF,green%0d%0aK08911+%23FFFFFF,green%0d%0aK08916+%23FFFFFF,green%0d%0aK08913+%23FFFFFF,purple%0d%0aK08914+%23FFFFFF,green%0d%0aK14172+%23FFFFFF,green%0d%0aK08908+%23FFFFFF,green%0d%0aK08907+%23FFFFFF,green%0d%0aK08912+%23FFFFFF,green%0d%0a
	ko00250	Alanine, aspartate and glutamate metabolism	Metabolism	Amino acid metabolism	8	21	29	85	0.000184707	0.00384805	CCA0605S0081(CCA0605S0081),CCA0582S0050(CCA0582S0050),CCA0524S0242(CCA0524S0242),CCA0700S0094(CCA0700S0094),CCA0905S0051(CCA0905S0051),CCA0912S0105(CCA0912S0105),CCA1147S0058(CCA1147S0058),CCA0754S0151(CCA0754S0151)	CCA1315S0018(CCA1315S0018),CCA0779S0156(CCA0779S0156),CCA1147S0012(CCA1147S0012),CCA0632S0085(CCA0632S0085),CCA0884S0025(CCA0884S0025),CCA0747S0012(CCA0747S0012),CCA0752S0001(CCA0752S0001),CCA0549S0153(CCA0549S0153),CCA0887S0061(CCA0887S0061),CCA0887S0109(CCA0887S0109),CCA1315S0017(CCA1315S0017),CCA1737S0004(CCA1737S0004),CCA0698S0205(CCA0698S0205),CCA1151S0027(CCA1151S0027),CCA1363S0055(CCA1363S…	http://www.kegg.jp/kegg-bin/show_pathway?map=map00250&multi_query=K00294+%23FFFFFF,green%0d%0aK00261+%23FFFFFF,green%0d%0aK01953+%23FFFFFF,red%0d%0aK00811+%23FFFFFF,green%0d%0aK00830+%23FFFFFF,green%0d%0aK13051+%23FFFFFF,purple%0d%0aK01956+%23FFFFFF,green%0d%0aK00278+%23FFFFFF,green%0d%0aK00264+%23FFFFFF,green%0d%0aK14272+%23FFFFFF,green%0d%0aK00764+%23FFFFFF,green%0d%0aK00827+%23FFFFFF,red%0d%0a…
	ko00908	Zeatin biosynthesis	Metabolism	Metabolism of terpenoids and polyketides	7	6	13	33	0.00266059	0.0452787	CCA0704S0147(CCA0704S0147),CCA1673S0010(CCA1673S0010),CCA0942S0081(CCA0942S0081),CCA0679S0146(CCA0679S0146),CCA1151S0042(CCA1151S0042),CCA0859S0120(CCA0859S0120),CCA1326S0050(CCA1326S0050)	CCA1326S0044(CCA1326S0044),CCA1388S0017(CCA1388S0017),CCA1061S0004(CCA1061S0004),CCA0535S0109(CCA0535S0109),CCA1199S0052(CCA1199S0052),CCA0953S0076(CCA0953S0076)	http://www.kegg.jp/kegg-bin/show_pathway?map=map00908&multi_query=K10717+%23FFFFFF,red%0d%0aK10760+%23FFFFFF,green%0d%0aK00279+%23FFFFFF,purple%0d%0aK13496+%23FFFFFF,purple%0d%0a
	ko00260	Glycine, serine and threonine metabolism	Metabolism	Amino acid metabolism	9	20	29	99	0.00289784	0.0452787	CCA0700S0094(CCA0700S0094),CCA0905S0051(CCA0905S0051),CCA1085S0002(CCA1085S0002),CCA1085S0001(CCA1085S0001),CCA0642S0030(CCA0642S0030),CCA0500S0224(CCA0500S0224),CCA0754S0072(CCA0754S0072),CCA0791S0009(CCA0791S0009),CCA0983S0033(CCA0983S0033)	CCA0747S0012(CCA0747S0012),CCA0737S0056(CCA0737S0056),CCA0851S0039(CCA0851S0039),CCA1308S0006(CCA1308S0006),CCA1046S0086(CCA1046S0086),CCA0632S0085(CCA0632S0085),CCA1111S0036(CCA1111S0036),CCA0803S0101(CCA0803S0101),CCA1228S0010(CCA1228S0010),CCA0522S0055(CCA0522S0055),CCA1071S0022(CCA1071S0022),CCA0851S0189(CCA0851S0189),CCA0632S0084(CCA0632S0084),CCA0665S0027(CCA0665S0027),CCA0688S0029(CCA0688S…	http://www.kegg.jp/kegg-bin/show_pathway?map=map00260&multi_query=K00600+%23FFFFFF,green%0d%0aK00605+%23FFFFFF,green%0d%0aK00830+%23FFFFFF,green%0d%0aK01733+%23FFFFFF,red%0d%0aK00827+%23FFFFFF,red%0d%0aK15919+%23FFFFFF,green%0d%0aK00281+%23FFFFFF,green%0d%0aK15893+%23FFFFFF,green%0d%0aK01696+%23FFFFFF,green%0d%0aK02437+%23FFFFFF,green%0d%0aK00276+%23FFFFFF,purple%0d%0aK15634+%23FFFFFF,green%0d%0a…
	ko00190	Oxidative phosphorylation	Metabolism	Energy metabolism	33	17	50	203	0.00701644	0.0974505	CCA0002S0004(CCA0002S0004),CCA1109S0001(CCA1109S0001),CCA0295S0002(CCA0295S0002),CCA1502S0001(CCA1502S0001),CCA0669S0010(CCA0669S0010),CCA0533S0181(CCA0533S0181),CCA0679S0024(CCA0679S0024),CCA1094S0120(CCA1094S0120),CCA0907S0083(CCA0907S0083),CCA0480S0001(CCA0480S0001),CCA1059S0001(CCA1059S0001),CCA0887S0116(CCA0887S0116),CCA0859S0173(CCA0859S0173),CCA0353S0001(CCA0353S0001),CCA0901S0009(CCA0901S…	CCA0595S0090(CCA0595S0090),CCA1172S0018(CCA1172S0018),CCA0705S0054(CCA0705S0054),CCA0502S0177(CCA0502S0177),CCA0824S0031(CCA0824S0031),CCA0542S0101(CCA0542S0101),CCA0589S0034(CCA0589S0034),CCA1154S0006(CCA1154S0006),CCA0674S0022(CCA0674S0022),CCA0500S0229(CCA0500S0229),CCA1277S0035(CCA1277S0035),CCA0679S0115(CCA0679S0115),CCA0851S0056(CCA0851S0056),CCA1628S0009(CCA1628S0009),CCA1769S0025(CCA1769S…	http://www.kegg.jp/kegg-bin/show_pathway?map=map00190&multi_query=K02154+%23FFFFFF,red%0d%0aK01535+%23FFFFFF,purple%0d%0aK02113+%23FFFFFF,green%0d%0aK02132+%23FFFFFF,red%0d%0aK03883+%23FFFFFF,red%0d%0aK02128+%23FFFFFF,red%0d%0aK02265+%23FFFFFF,green%0d%0aK02109+%23FFFFFF,green%0d%0aK03952+%23FFFFFF,green%0d%0aK02150+%23FFFFFF,green%0d%0aK02155+%23FFFFFF,green%0d%0aK02137+%23FFFFFF,red%0d%0aK03878…
	ko00040	Pentose and glucuronate interconversions	Metabolism	Carbohydrate metabolism	25	9	34	133	0.0135432	0.16066	CCA0906S0061(CCA0906S0061),CCA0691S0008(CCA0691S0008),CCA0500S0242(CCA0500S0242),CCA0646S0132(CCA0646S0132),CCA0782S0094(CCA0782S0094),CCA0851S0199(CCA0851S0199),CCA1573S0043(CCA1573S0043),CCA1073S0005(CCA1073S0005),CCA0754S0153(CCA0754S0153),CCA0698S0065(CCA0698S0065),CCA0623S0027(CCA0623S0027),CCA1027S0072(CCA1027S0072),CCA0520S0056(CCA0520S0056),CCA1094S0129(CCA1094S0129),CCA0601S0057(CCA0601S…	CCA0662S0144(CCA0662S0144),CCA0662S0146(CCA0662S0146),CCA0662S0143(CCA0662S0143),CCA0634S0021(CCA0634S0021),CCA0620S0042(CCA0620S0042),CCA0589S0187(CCA0589S0187),CCA0791S0045(CCA0791S0045),CCA1296S0002(CCA1296S0002),CCA0800S0075(CCA0800S0075)	http://www.kegg.jp/kegg-bin/show_pathway?map=map00040&multi_query=K01213+%23FFFFFF,red%0d%0aK01805+%23FFFFFF,red%0d%0aK01728+%23FFFFFF,purple%0d%0aK00008+%23FFFFFF,green%0d%0aK01783+%23FFFFFF,green%0d%0aK12447+%23FFFFFF,red%0d%0aK01051+%23FFFFFF,purple%0d%0aK16190+%23FFFFFF,red%0d%0a
	ko00052	Galactose metabolism	Metabolism	Carbohydrate metabolism	17	10	27	101	0.0146008	0.16066	CCA0642S0144(CCA0642S0144),CCA0520S0019(CCA0520S0019),CCA1057S0034(CCA1057S0034),CCA0862S0102(CCA0862S0102),CCA0754S0049(CCA0754S0049),CCA0838S0099(CCA0838S0099),CCA1540S0018(CCA1540S0018),CCA0526S0253(CCA0526S0253),CCA0638S0128(CCA0638S0128),CCA0634S0094(CCA0634S0094),CCA0898S0003(CCA0898S0003),CCA1217S0049(CCA1217S0049),CCA0614S0001(CCA0614S0001),CCA0806S0121(CCA0806S0121),CCA1217S0048(CCA1217S…	CCA0897S0137(CCA0897S0137),CCA0587S0018(CCA0587S0018),CCA0737S0059(CCA0737S0059),CCA1210S0021(CCA1210S0021),CCA1057S0013(CCA1057S0013),CCA1111S0006(CCA1111S0006),CCA0839S0009(CCA0839S0009),CCA1228S0025(CCA1228S0025),CCA1079S0076(CCA1079S0076),CCA1041S0015(CCA1041S0015)	http://www.kegg.jp/kegg-bin/show_pathway?map=map00052&multi_query=K00850+%23FFFFFF,purple%0d%0aK01785+%23FFFFFF,red%0d%0aK00844+%23FFFFFF,green%0d%0aK01193+%23FFFFFF,purple%0d%0aK01187+%23FFFFFF,red%0d%0aK07407+%23FFFFFF,green%0d%0aK18819+%23FFFFFF,purple%0d%0aK12447+%23FFFFFF,red%0d%0aK06611+%23FFFFFF,green%0d%0aK06617+%23FFFFFF,purple%0d%0a
	ko02010	ABC transporters	Environmental Information Processing	Membrane transport	7	8	15	48	0.0154234	0.16066	CCA0839S0047(CCA0839S0047),CCA0662S0087(CCA0662S0087),CCA0859S0045(CCA0859S0045),CCA1541S0012(CCA1541S0012),CCA0859S0046(CCA0859S0046),CCA0907S0049(CCA0907S0049),CCA0859S0044(CCA0859S0044)	CCA0886S0002(CCA0886S0002),CCA0701S0004(CCA0701S0004),CCA0016S0007(CCA0016S0007),CCA0766S0001(CCA0766S0001),CCA1530S0012(CCA1530S0012),CCA1094S0100(CCA1094S0100),CCA0779S0120(CCA0779S0120),CCA0016S0001(CCA0016S0001)	http://www.kegg.jp/kegg-bin/show_pathway?map=map02010&multi_query=K05658+%23FFFFFF,purple%0d%0aK05681+%23FFFFFF,purple%0d%0a
	ko00750	Vitamin B6 metabolism	Metabolism	Metabolism of cofactors and vitamins	2	4	6	13	0.0167136	0.160707	CCA0754S0072(CCA0754S0072),CCA1041S0081(CCA1041S0081)	CCA1187S0015(CCA1187S0015),CCA1672S0016(CCA1672S0016),CCA0524S0266(CCA0524S0266),CCA0582S0070(CCA0582S0070)	http://www.kegg.jp/kegg-bin/show_pathway?map=map00750&multi_query=K06215+%23FFFFFF,purple%0d%0aK08681+%23FFFFFF,green%0d%0aK05275+%23FFFFFF,green%0d%0aK01733+%23FFFFFF,red%0d%0a
	ko00941	Flavonoid biosynthesis	Metabolism	Biosynthesis of other secondary metabolites	2	16	18	63	0.0217846	0.194505	CCA1057S0063(CCA1057S0063),CCA0743S0010(CCA0743S0010)	CCA1034S0031(CCA1034S0031),CCA0828S0048(CCA0828S0048),CCA0929S0063(CCA0929S0063),CCA0573S0147(CCA0573S0147),CCA0795S0041(CCA0795S0041),CCA0705S0076(CCA0705S0076),CCA0678S0067(CCA0678S0067),CCA1334S0013(CCA1334S0013),CCA0670S0080(CCA0670S0080),CCA1620S0012(CCA1620S0012),CCA0709S0057(CCA0709S0057),CCA0623S0021(CCA0623S0021),CCA1015S0108(CCA1015S0108),CCA0620S0045(CCA0620S0045),CCA0533S0160(CCA0533S…	http://www.kegg.jp/kegg-bin/show_pathway?map=map00941&multi_query=K05277+%23FFFFFF,green%0d%0aK13082+%23FFFFFF,green%0d%0aK09754+%23FFFFFF,green%0d%0aK13081+%23FFFFFF,green%0d%0aK13065+%23FFFFFF,purple%0d%0aK08695+%23FFFFFF,green%0d%0aK01859+%23FFFFFF,green%0d%0aK00475+%23FFFFFF,green%0d%0aK13083+%23FFFFFF,green%0d%0aK00660+%23FFFFFF,green%0d%0aK00588+%23FFFFFF,purple%0d%0a
	ko00940	Phenylpropanoid biosynthesis	Metabolism	Biosynthesis of other secondary metabolites	30	28	58	257	0.0245316	0.20443	CCA0694S0041(CCA0694S0041),CCA1027S0041(CCA1027S0041),CCA0410S0001(CCA0410S0001),CCA0851S0055(CCA0851S0055),CCA0829S0061(CCA0829S0061),CCA1057S0063(CCA1057S0063),CCA0014S0026(CCA0014S0026),CCA0905S0041(CCA0905S0041),CCA0696S0060(CCA0696S0060),CCA0799S0089(CCA0799S0089),CCA0589S0005(CCA0589S0005),CCA0958S0026(CCA0958S0026),CCA0876S0064(CCA0876S0064),CCA0839S0067(CCA0839S0067),CCA1244S0034(CCA1244S…	CCA1455S0001(CCA1455S0001),CCA0987S0001(CCA0987S0001),CCA0929S0063(CCA0929S0063),CCA1113S0014(CCA1113S0014),CCA0662S0022(CCA0662S0022),CCA0828S0048(CCA0828S0048),CCA1034S0031(CCA1034S0031),CCA0589S0052(CCA0589S0052),CCA0522S0188(CCA0522S0188),CCA0709S0057(CCA0709S0057),CCA0576S0032(CCA0576S0032),CCA0546S0150(CCA0546S0150),CCA0566S0148(CCA0566S0148),CCA0944S0040(CCA0944S0040),CCA0879S0055(CCA0879S…	http://www.kegg.jp/kegg-bin/show_pathway?map=map00940&multi_query=K09754+%23FFFFFF,green%0d%0aK00430+%23FFFFFF,purple%0d%0aK01188+%23FFFFFF,purple%0d%0aK05349+%23FFFFFF,purple%0d%0aK10775+%23FFFFFF,green%0d%0aK09753+%23FFFFFF,green%0d%0aK00588+%23FFFFFF,purple%0d%0aK12356+%23FFFFFF,red%0d%0aK13065+%23FFFFFF,purple%0d%0aK00083+%23FFFFFF,purple%0d%0aK01904+%23FFFFFF,green%0d%0aK13066+%23FFFFFF,purp…
	ko00051	Fructose and mannose metabolism	Metabolism	Carbohydrate metabolism	11	13	24	94	0.0346724	0.270878	CCA0799S0165(CCA0799S0165),CCA0951S0028(CCA0951S0028),CCA0879S0078(CCA0879S0078),CCA0514S0159(CCA0514S0159),CCA0824S0036(CCA0824S0036),CCA0951S0024(CCA0951S0024),CCA0565S0031(CCA0565S0031),CCA1343S0037(CCA1343S0037),CCA1540S0018(CCA1540S0018),CCA0951S0027(CCA0951S0027),CCA1217S0048(CCA1217S0048)	CCA0800S0075(CCA0800S0075),CCA1002S0039(CCA1002S0039),CCA0942S0069(CCA0942S0069),CCA0839S0009(CCA0839S0009),CCA1151S0103(CCA1151S0103),CCA1363S0042(CCA1363S0042),CCA1524S0017(CCA1524S0017),CCA0784S0124(CCA0784S0124),CCA1123S0051(CCA1123S0051),CCA0784S0139(CCA0784S0139),CCA1079S0076(CCA1079S0076),CCA1479S0026(CCA1479S0026),CCA1041S0015(CCA1041S0015)	http://www.kegg.jp/kegg-bin/show_pathway?map=map00051&multi_query=K00850+%23FFFFFF,purple%0d%0aK00895+%23FFFFFF,red%0d%0aK19355+%23FFFFFF,red%0d%0aK01805+%23FFFFFF,red%0d%0aK01809+%23FFFFFF,green%0d%0aK03841+%23FFFFFF,green%0d%0aK00844+%23FFFFFF,green%0d%0aK01803+%23FFFFFF,green%0d%0aK01623+%23FFFFFF,green%0d%0aK00008+%23FFFFFF,green%0d%0aK00847+%23FFFFFF,green%0d%0a
	ko00360	Phenylalanine metabolism	Metabolism	Amino acid metabolism	7	7	14	49	0.0401819	0.295455	CCA0791S0009(CCA0791S0009),CCA0781S0008(CCA0781S0008),CCA1739S0012(CCA1739S0012),CCA0983S0033(CCA0983S0033),CCA1085S0001(CCA1085S0001),CCA1085S0002(CCA1085S0002),CCA1017S0020(CCA1017S0020)	CCA1013S0012(CCA1013S0012),CCA0700S0076(CCA0700S0076),CCA1591S0016(CCA1591S0016),CCA0698S0205(CCA0698S0205),CCA0576S0142(CCA0576S0142),CCA0546S0150(CCA0546S0150),CCA1111S0036(CCA1111S0036)	http://www.kegg.jp/kegg-bin/show_pathway?map=map00360&multi_query=K00276+%23FFFFFF,purple%0d%0aK07253+%23FFFFFF,green%0d%0aK01426+%23FFFFFF,red%0d%0aK00074+%23FFFFFF,green%0d%0aK00811+%23FFFFFF,green%0d%0aK10775+%23FFFFFF,green%0d%0aK00815+%23FFFFFF,red%0d%0a
	ko04141	Protein processing in endoplasmic reticulum	Genetic Information Processing	Folding, sorting and degradation	54	7	61	283	0.0502177	0.348734	CCA0765S0085(CCA0765S0085),CCA0981S0042(CCA0981S0042),CCA0138S0008(CCA0138S0008),CCA1209S0008(CCA1209S0008),CCA0587S0073(CCA0587S0073),CCA0686S0012(CCA0686S0012),CCA0582S0162(CCA0582S0162),CCA1768S0005(CCA1768S0005),CCA1768S0009(CCA1768S0009),CCA1397S0002(CCA1397S0002),CCA0582S0164(CCA0582S0164),CCA1524S0021(CCA1524S0021),CCA1768S0010(CCA1768S0010),CCA0526S0001(CCA0526S0001),CCA1312S0037(CCA1312S…	CCA0576S0268(CCA0576S0268),CCA1233S0017(CCA1233S0017),CCA1086S0001(CCA1086S0001),CCA0884S0112(CCA0884S0112),CCA0514S0197(CCA0514S0197),CCA0784S0157(CCA0784S0157),CCA1565S0009(CCA1565S0009)	http://www.kegg.jp/kegg-bin/show_pathway?map=map04141&multi_query=K14001+%23FFFFFF,red%0d%0aK03094+%23FFFFFF,red%0d%0aK14015+%23FFFFFF,red%0d%0aK13993+%23FFFFFF,purple%0d%0aK09503+%23FFFFFF,purple%0d%0aK08057+%23FFFFFF,red%0d%0aK09584+%23FFFFFF,red%0d%0aK09487+%23FFFFFF,red%0d%0aK03283+%23FFFFFF,red%0d%0aK09580+%23FFFFFF,red%0d%0aK09562+%23FFFFFF,red%0d%0aK13989+%23FFFFFF,purple%0d%0aK10666+%23FF…
	ko00010	Glycolysis / Gluconeogenesis	Metabolism	Carbohydrate metabolism	11	29	40	177	0.0536744	0.351028	CCA1015S0003(CCA1015S0003),CCA0914S0017(CCA0914S0017),CCA1288S0034(CCA1288S0034),CCA0662S0026(CCA0662S0026),CCA0708S0072(CCA0708S0072),CCA1542S0010(CCA1542S0010),CCA1217S0048(CCA1217S0048),CCA0634S0094(CCA0634S0094),CCA0565S0031(CCA0565S0031),CCA1343S0037(CCA1343S0037),CCA1540S0018(CCA1540S0018)	CCA1363S0042(CCA1363S0042),CCA0700S0022(CCA0700S0022),CCA0737S0056(CCA0737S0056),CCA1151S0103(CCA1151S0103),CCA0839S0009(CCA0839S0009),CCA1002S0039(CCA1002S0039),CCA1348S0001(CCA1348S0001),CCA1601S0014(CCA1601S0014),CCA1199S0076(CCA1199S0076),CCA1616S0012(CCA1616S0012),CCA1477S0009(CCA1477S0009),CCA1046S0112(CCA1046S0112),CCA0918S0192(CCA0918S0192),CCA0520S0047(CCA0520S0047),CCA1041S0015(CCA1041S…	http://www.kegg.jp/kegg-bin/show_pathway?map=map00010&multi_query=K00382+%23FFFFFF,green%0d%0aK00844+%23FFFFFF,green%0d%0aK01568+%23FFFFFF,purple%0d%0aK01834+%23FFFFFF,green%0d%0aK03841+%23FFFFFF,green%0d%0aK00873+%23FFFFFF,green%0d%0aK00627+%23FFFFFF,red%0d%0aK15634+%23FFFFFF,green%0d%0aK01785+%23FFFFFF,red%0d%0aK01803+%23FFFFFF,green%0d%0aK01623+%23FFFFFF,green%0d%0aK01006+%23FFFFFF,green%0d%0a…
	ko04075	Plant hormone signal transduction	Environmental Information Processing	Signal transduction	36	46	82	396	0.0612335	0.351028	CCA0678S0081(CCA0678S0081),CCA0183S0007(CCA0183S0007),CCA0542S0041(CCA0542S0041),CCA0513S0276(CCA0513S0276),CCA0704S0164(CCA0704S0164),CCA0912S0104(CCA0912S0104),CCA1371S0006(CCA1371S0006),CCA0659S0153(CCA0659S0153),CCA0879S0062(CCA0879S0062),CCA1643S0001(CCA1643S0001),CCA1079S0071(CCA1079S0071),CCA0803S0107(CCA0803S0107),CCA0736S0099(CCA0736S0099),CCA0709S0020(CCA0709S0020),CCA0923S0058(CCA0923S…	CCA1055S0039(CCA1055S0039),CCA1199S0084(CCA1199S0084),CCA0510S0116(CCA0510S0116),CCA0877S0057(CCA0877S0057),CCA0638S0210(CCA0638S0210),CCA1597S0007(CCA1597S0007),CCA1365S0036(CCA1365S0036),CCA0851S0156(CCA0851S0156),CCA0680S0106(CCA0680S0106),CCA1751S0005(CCA1751S0005),CCA1599S0020(CCA1599S0020),CCA0899S0094(CCA0899S0094),CCA0846S0030(CCA0846S0030),CCA0888S0004(CCA0888S0004),CCA1593S0034(CCA1593S…	http://www.kegg.jp/kegg-bin/show_pathway?map=map04075&multi_query=K14503+%23FFFFFF,red%0d%0aK13464+%23FFFFFF,green%0d%0aK14489+%23FFFFFF,red%0d%0aK14487+%23FFFFFF,red%0d%0aK14432+%23FFFFFF,purple%0d%0aK14496+%23FFFFFF,purple%0d%0aK14504+%23FFFFFF,red%0d%0aK14508+%23FFFFFF,red%0d%0aK14500+%23FFFFFF,purple%0d%0aK13463+%23FFFFFF,green%0d%0aK14492+%23FFFFFF,green%0d%0aK14488+%23FFFFFF,purple%0d%0aK14…
40-CC/CI VS 25-CC/CI	ko00195	Photosynthesis	Metabolism	Energy metabolism	5	31	36	67	1.70338e-09	1.57001e-07	CCA1284S0001(CCA1284S0001),CCA1075S0071(CCA1075S0071),CCA0522S0108(CCA0522S0108),CCA0880S0001(CCA0880S0001),CCA1596S0022(CCA1596S0022)	CCA0616S0046(CCA0616S0046),CCA0822S0062(CCA0822S0062),CCA0839S0088(CCA0839S0088),CCA1731S0012(CCA1731S0012),CCA0627S0061(CCA0627S0061),CCA0888S0024(CCA0888S0024),CCA0854S0034(CCA0854S0034),CCA0688S0046(CCA0688S0046),CCA0803S0018(CCA0803S0018),CCA0652S0084(CCA0652S0084),CCA1126S0080(CCA1126S0080),CCA1324S0030(CCA1324S0030),CCA1005S0040(CCA1005S0040),CCA0806S0139(CCA0806S0139),CCA0694S0076(CCA0694S…	http://www.kegg.jp/kegg-bin/show_pathway?map=map00195&multi_query=K02716+%23FFFFFF,green%0d%0aK08903+%23FFFFFF,green%0d%0aK02641+%23FFFFFF,green%0d%0aK02695+%23FFFFFF,green%0d%0aK02109+%23FFFFFF,green%0d%0aK02698+%23FFFFFF,green%0d%0aK02639+%23FFFFFF,purple%0d%0aK02721+%23FFFFFF,green%0d%0aK02115+%23FFFFFF,purple%0d%0aK02692+%23FFFFFF,green%0d%0aK02701+%23FFFFFF,green%0d%0aK02636+%23FFFFFF,green%…
	ko00196	Photosynthesis - antenna proteins	Metabolism	Energy metabolism	1	20	21	29	2.45314e-09	1.57001e-07	CCA1378S0001(CCA1378S0001)	CCA0961S0024(CCA0961S0024),CCA0646S0117(CCA0646S0117),CCA0576S0072(CCA0576S0072),CCA0616S0171(CCA0616S0171),CCA0634S0031(CCA0634S0031),CCA0546S0166(CCA0546S0166),CCA1463S0003(CCA1463S0003),CCA1225S0031(CCA1225S0031),CCA1287S0052(CCA1287S0052),CCA1524S0013(CCA1524S0013),CCA1573S0013(CCA1573S0013),CCA0063S0003(CCA0063S0003),CCA1463S0001(CCA1463S0001),CCA0616S0169(CCA0616S0169),CCA1407S0012(CCA1407S…	http://www.kegg.jp/kegg-bin/show_pathway?map=map00196&multi_query=K08910+%23FFFFFF,green%0d%0aK08916+%23FFFFFF,green%0d%0aK08908+%23FFFFFF,green%0d%0aK08909+%23FFFFFF,green%0d%0aK08913+%23FFFFFF,green%0d%0aK08917+%23FFFFFF,green%0d%0aK14172+%23FFFFFF,green%0d%0aK08912+%23FFFFFF,green%0d%0aK08914+%23FFFFFF,green%0d%0aK08911+%23FFFFFF,green%0d%0aK08907+%23FFFFFF,purple%0d%0a
	ko00710	Carbon fixation in photosynthetic organisms	Metabolism	Energy metabolism	6	35	41	93	2.06372e-07	8.80522e-06	CCA0708S0072(CCA0708S0072),CCA1279S0003(CCA1279S0003),CCA0754S0151(CCA0754S0151),CCA0909S0029(CCA0909S0029),CCA0506S0001(CCA0506S0001),CCA0546S0268(CCA0546S0268)	CCA1194S0021(CCA1194S0021),CCA0881S0023(CCA0881S0023),CCA1051S0086(CCA1051S0086),CCA0634S0021(CCA0634S0021),CCA0784S0041(CCA0784S0041),CCA0784S0124(CCA0784S0124),CCA0589S0149(CCA0589S0149),CCA0705S0042(CCA0705S0042),CCA1002S0039(CCA1002S0039),CCA0884S0102(CCA0884S0102),CCA0546S0111(CCA0546S0111),CCA0799S0015(CCA0799S0015),CCA1151S0103(CCA1151S0103),CCA1123S0051(CCA1123S0051),CCA1071S0022(CCA1071S…	http://www.kegg.jp/kegg-bin/show_pathway?map=map00710&multi_query=K01100+%23FFFFFF,green%0d%0aK00927+%23FFFFFF,green%0d%0aK01610+%23FFFFFF,purple%0d%0aK03841+%23FFFFFF,green%0d%0aK01602+%23FFFFFF,purple%0d%0aK00029+%23FFFFFF,green%0d%0aK00814+%23FFFFFF,red%0d%0aK05298+%23FFFFFF,green%0d%0aK00134+%23FFFFFF,red%0d%0aK01783+%23FFFFFF,green%0d%0aK14455+%23FFFFFF,green%0d%0aK01803+%23FFFFFF,purple%0d%…
	ko00941	Flavonoid biosynthesis	Metabolism	Biosynthesis of other secondary metabolites	2	25	27	63	4.55598e-05	0.00145791	CCA0743S0010(CCA0743S0010),CCA1073S0053(CCA1073S0053)	CCA1294S0010(CCA1294S0010),CCA0670S0080(CCA0670S0080),CCA1106S0060(CCA1106S0060),CCA0507S0050(CCA0507S0050),CCA0795S0041(CCA0795S0041),CCA1620S0012(CCA1620S0012),CCA0929S0063(CCA0929S0063),CCA0524S0150(CCA0524S0150),CCA0573S0147(CCA0573S0147),CCA0705S0076(CCA0705S0076),CCA0709S0057(CCA0709S0057),CCA0822S0057(CCA0822S0057),CCA0006S0007(CCA0006S0007),CCA1334S0013(CCA1334S0013),CCA0905S0011(CCA0905S…	http://www.kegg.jp/kegg-bin/show_pathway?map=map00941&multi_query=K00588+%23FFFFFF,purple%0d%0aK01859+%23FFFFFF,green%0d%0aK13081+%23FFFFFF,green%0d%0aK05277+%23FFFFFF,green%0d%0aK00660+%23FFFFFF,green%0d%0aK05278+%23FFFFFF,green%0d%0aK05280+%23FFFFFF,green%0d%0aK00475+%23FFFFFF,green%0d%0aK00487+%23FFFFFF,green%0d%0aK13082+%23FFFFFF,green%0d%0aK08695+%23FFFFFF,green%0d%0aK09754+%23FFFFFF,green%0…
	ko00250	Alanine, aspartate and glutamate metabolism	Metabolism	Amino acid metabolism	10	20	30	85	0.0010564	0.0174226	CCA0514S0215(CCA0514S0215),CCA0524S0242(CCA0524S0242),CCA0700S0094(CCA0700S0094),CCA0754S0151(CCA0754S0151),CCA0582S0050(CCA0582S0050),CCA1147S0058(CCA1147S0058),CCA0656S0051(CCA0656S0051),CCA0535S0120(CCA0535S0120),CCA0748S0109(CCA0748S0109),CCA0905S0051(CCA0905S0051)	CCA1363S0055(CCA1363S0055),CCA1071S0022(CCA1071S0022),CCA1653S0008(CCA1653S0008),CCA1151S0027(CCA1151S0027),CCA0513S0289(CCA0513S0289),CCA0632S0085(CCA0632S0085),CCA1147S0012(CCA1147S0012),CCA1550S0009(CCA1550S0009),CCA0549S0153(CCA0549S0153),CCA0708S0016(CCA0708S0016),CCA0747S0012(CCA0747S0012),CCA0887S0109(CCA0887S0109),CCA1402S0007(CCA1402S0007),CCA0779S0156(CCA0779S0156),CCA0887S0061(CCA0887S…	http://www.kegg.jp/kegg-bin/show_pathway?map=map00250&multi_query=K00261+%23FFFFFF,purple%0d%0aK00264+%23FFFFFF,purple%0d%0aK01956+%23FFFFFF,green%0d%0aK01953+%23FFFFFF,red%0d%0aK00814+%23FFFFFF,red%0d%0aK01939+%23FFFFFF,green%0d%0aK17761+%23FFFFFF,red%0d%0aK14272+%23FFFFFF,green%0d%0aK01915+%23FFFFFF,green%0d%0aK01580+%23FFFFFF,purple%0d%0aK00764+%23FFFFFF,green%0d%0aK14455+%23FFFFFF,green%0d%0a…
	ko00630	Glyoxylate and dicarboxylate metabolism	Metabolism	Carbohydrate metabolism	3	31	34	100	0.00108241	0.0174226	CCA0848S0058(CCA0848S0058),CCA0506S0001(CCA0506S0001),CCA0552S0196(CCA0552S0196)	CCA0652S0010(CCA0652S0010),CCA0942S0078(CCA0942S0078),CCA1095S0055(CCA1095S0055),CCA0510S0132(CCA0510S0132),CCA0887S0061(CCA0887S0061),CCA1132S0050(CCA1132S0050),CCA1308S0005(CCA1308S0005),CCA1106S0020(CCA1106S0020),CCA0737S0056(CCA0737S0056),CCA1596S0002(CCA1596S0002),CCA1753S0001(CCA1753S0001),CCA0709S0013(CCA0709S0013),CCA0566S0103(CCA0566S0103),CCA1261S0044(CCA1261S0044),CCA1308S0006(CCA1308S…	http://www.kegg.jp/kegg-bin/show_pathway?map=map00630&multi_query=K15919+%23FFFFFF,green%0d%0aK03781+%23FFFFFF,green%0d%0aK00830+%23FFFFFF,green%0d%0aK01433+%23FFFFFF,green%0d%0aK00605+%23FFFFFF,green%0d%0aK01681+%23FFFFFF,red%0d%0aK00281+%23FFFFFF,green%0d%0aK00122+%23FFFFFF,green%0d%0aK14272+%23FFFFFF,green%0d%0aK00600+%23FFFFFF,green%0d%0aK18121+%23FFFFFF,red%0d%0aK15893+%23FFFFFF,green%0d%0aK…
	ko00500	Starch and sucrose metabolism	Metabolism	Carbohydrate metabolism	21	37	58	194	0.00108682	0.0174226	CCA0816S0028(CCA0816S0028),CCA0904S0199(CCA0904S0199),CCA0638S0145(CCA0638S0145),CCA0642S0144(CCA0642S0144),CCA0887S0095(CCA0887S0095),CCA0879S0095(CCA0879S0095),CCA0601S0066(CCA0601S0066),CCA0642S0128(CCA0642S0128),CCA0143S0002(CCA0143S0002),CCA0549S0034(CCA0549S0034),CCA0589S0005(CCA0589S0005),CCA0582S0118(CCA0582S0118),CCA0904S0117(CCA0904S0117),CCA1441S0022(CCA1441S0022),CCA0890S0041(CCA0890S…	CCA0533S0010(CCA0533S0010),CCA1696S0008(CCA1696S0008),CCA1511S0015(CCA1511S0015),CCA0839S0100(CCA0839S0100),CCA1199S0021(CCA1199S0021),CCA1524S0040(CCA1524S0040),CCA1090S0001(CCA1090S0001),CCA1118S0060(CCA1118S0060),CCA0852S0073(CCA0852S0073),CCA0115S0002(CCA0115S0002),CCA0565S0082(CCA0565S0082),CCA1225S0005(CCA1225S0005),CCA0887S0103(CCA0887S0103),CCA0998S0012(CCA0998S0012),CCA0607S0055(CCA0607S…	http://www.kegg.jp/kegg-bin/show_pathway?map=map00500&multi_query=K00696+%23FFFFFF,purple%0d%0aK05349+%23FFFFFF,purple%0d%0aK01176+%23FFFFFF,purple%0d%0aK00963+%23FFFFFF,green%0d%0aK01087+%23FFFFFF,green%0d%0aK00975+%23FFFFFF,green%0d%0aK01177+%23FFFFFF,green%0d%0aK00844+%23FFFFFF,purple%0d%0aK01188+%23FFFFFF,purple%0d%0aK01187+%23FFFFFF,red%0d%0aK16055+%23FFFFFF,purple%0d%0aK00703+%23FFFFFF,purp…
	ko00910	Nitrogen metabolism	Metabolism	Energy metabolism	6	19	25	67	0.00108891	0.0174226	CCA0656S0051(CCA0656S0051),CCA1054S0057(CCA1054S0057),CCA0748S0109(CCA0748S0109),CCA0670S0064(CCA0670S0064),CCA1611S0001(CCA1611S0001),CCA0514S0215(CCA0514S0215)	CCA0887S0061(CCA0887S0061),CCA0555S0074(CCA0555S0074),CCA0500S0335(CCA0500S0335),CCA1191S0013(CCA1191S0013),CCA1505S0022(CCA1505S0022),CCA1402S0008(CCA1402S0008),CCA1132S0036(CCA1132S0036),CCA0752S0001(CCA0752S0001),CCA0897S0151(CCA0897S0151),CCA1788S0001(CCA1788S0001),CCA0709S0013(CCA0709S0013),CCA1151S0027(CCA1151S0027),CCA0883S0042(CCA0883S0042),CCA0779S0158(CCA0779S0158),CCA1402S0007(CCA1402S…	http://www.kegg.jp/kegg-bin/show_pathway?map=map00910&multi_query=K00264+%23FFFFFF,purple%0d%0aK02575+%23FFFFFF,green%0d%0aK01673+%23FFFFFF,green%0d%0aK10534+%23FFFFFF,green%0d%0aK00366+%23FFFFFF,red%0d%0aK01725+%23FFFFFF,green%0d%0aK00261+%23FFFFFF,purple%0d%0aK01674+%23FFFFFF,purple%0d%0aK01915+%23FFFFFF,green%0d%0aK00284+%23FFFFFF,green%0d%0a
	ko00940	Phenylpropanoid biosynthesis	Metabolism	Biosynthesis of other secondary metabolites	27	43	70	257	0.00513892	0.0730869	CCA1593S0018(CCA1593S0018),CCA0282S0003(CCA0282S0003),CCA1713S0003(CCA1713S0003),CCA0582S0167(CCA0582S0167),CCA1033S0013(CCA1033S0013),CCA1244S0034(CCA1244S0034),CCA0839S0156(CCA0839S0156),CCA0876S0068(CCA0876S0068),CCA0905S0041(CCA0905S0041),CCA0743S0010(CCA0743S0010),CCA0526S0245(CCA0526S0245),CCA1094S0082(CCA1094S0082),CCA0799S0089(CCA0799S0089),CCA0688S0071(CCA0688S0071),CCA0589S0006(CCA0589S…	CCA0610S0037(CCA0610S0037),CCA0929S0063(CCA0929S0063),CCA0676S0023(CCA0676S0023),CCA1244S0030(CCA1244S0030),CCA0607S0028(CCA0607S0028),CCA0513S0109(CCA0513S0109),CCA0524S0150(CCA0524S0150),CCA1554S0001(CCA1554S0001),CCA1591S0016(CCA1591S0016),CCA1526S0019(CCA1526S0019),CCA0524S0291(CCA0524S0291),CCA0589S0228(CCA0589S0228),CCA0522S0188(CCA0522S0188),CCA1027S0067(CCA1027S0067),CCA0688S0052(CCA0688S…	http://www.kegg.jp/kegg-bin/show_pathway?map=map00940&multi_query=K10775+%23FFFFFF,green%0d%0aK09753+%23FFFFFF,green%0d%0aK00588+%23FFFFFF,purple%0d%0aK13066+%23FFFFFF,purple%0d%0aK09754+%23FFFFFF,green%0d%0aK00487+%23FFFFFF,green%0d%0aK13065+%23FFFFFF,purple%0d%0aK00083+%23FFFFFF,purple%0d%0aK01904+%23FFFFFF,purple%0d%0aK05349+%23FFFFFF,purple%0d%0aK12355+%23FFFFFF,purple%0d%0aK01188+%23FFFFFF,p…
	ko00190	Oxidative phosphorylation	Metabolism	Energy metabolism	32	24	56	203	0.00879807	0.0996464	CCA0901S0011(CCA0901S0011),CCA0469S0001(CCA0469S0001),CCA0573S0051(CCA0573S0051),CCA1430S0036(CCA1430S0036),CCA0495S0005(CCA0495S0005),CCA0859S0173(CCA0859S0173),CCA1502S0001(CCA1502S0001),CCA0295S0002(CCA0295S0002),CCA0669S0012(CCA0669S0012),CCA0669S0004(CCA0669S0004),CCA0669S0010(CCA0669S0010),CCA1613S0004(CCA1613S0004),CCA0824S0090(CCA0824S0090),CCA1098S0003(CCA1098S0003),CCA1109S0001(CCA1109S…	CCA1628S0009(CCA1628S0009),CCA0888S0044(CCA0888S0044),CCA1154S0006(CCA1154S0006),CCA0597S0020(CCA0597S0020),CCA0542S0101(CCA0542S0101),CCA1277S0035(CCA1277S0035),CCA0679S0115(CCA0679S0115),CCA0549S0133(CCA0549S0133),CCA0705S0054(CCA0705S0054),CCA0975S0035(CCA0975S0035),CCA0884S0084(CCA0884S0084),CCA0698S0042(CCA0698S0042),CCA0607S0021(CCA0607S0021),CCA1172S0018(CCA1172S0018),CCA0500S0229(CCA0500S…	http://www.kegg.jp/kegg-bin/show_pathway?map=map00190&multi_query=K03942+%23FFFFFF,green%0d%0aK01535+%23FFFFFF,purple%0d%0aK02256+%23FFFFFF,red%0d%0aK03883+%23FFFFFF,red%0d%0aK00412+%23FFFFFF,red%0d%0aK02154+%23FFFFFF,red%0d%0aK02155+%23FFFFFF,green%0d%0aK02134+%23FFFFFF,green%0d%0aK03881+%23FFFFFF,red%0d%0aK02128+%23FFFFFF,red%0d%0aK01507+%23FFFFFF,purple%0d%0aK03952+%23FFFFFF,green%0d%0aK02126+…
	ko00052	Galactose metabolism	Metabolism	Carbohydrate metabolism	22	9	31	101	0.00979896	0.0996464	CCA0638S0128(CCA0638S0128),CCA1217S0048(CCA1217S0048),CCA0918S0156(CCA0918S0156),CCA0862S0102(CCA0862S0102),CCA0614S0001(CCA0614S0001),CCA0737S0059(CCA0737S0059),CCA1540S0018(CCA1540S0018),CCA1057S0034(CCA1057S0034),CCA0884S0039(CCA0884S0039),CCA1223S0034(CCA1223S0034),CCA1540S0019(CCA1540S0019),CCA0838S0101(CCA0838S0101),CCA0642S0144(CCA0642S0144),CCA0898S0003(CCA0898S0003),CCA0520S0019(CCA0520S…	CCA1041S0015(CCA1041S0015),CCA1210S0014(CCA1210S0014),CCA1363S0021(CCA1363S0021),CCA1111S0006(CCA1111S0006),CCA1228S0025(CCA1228S0025),CCA0587S0018(CCA0587S0018),CCA1210S0021(CCA1210S0021),CCA0887S0103(CCA0887S0103),CCA0839S0009(CCA0839S0009)	http://www.kegg.jp/kegg-bin/show_pathway?map=map00052&multi_query=K18819+%23FFFFFF,purple%0d%0aK07407+%23FFFFFF,green%0d%0aK01785+%23FFFFFF,red%0d%0aK00963+%23FFFFFF,green%0d%0aK12447+%23FFFFFF,red%0d%0aK06617+%23FFFFFF,purple%0d%0aK00844+%23FFFFFF,purple%0d%0aK01784+%23FFFFFF,red%0d%0aK01187+%23FFFFFF,red%0d%0aK01193+%23FFFFFF,green%0d%0aK00850+%23FFFFFF,purple%0d%0a
	ko00908	Zeatin biosynthesis	Metabolism	Metabolism of terpenoids and polyketides	7	6	13	33	0.0100133	0.0996464	CCA0859S0120(CCA0859S0120),CCA1326S0050(CCA1326S0050),CCA0942S0081(CCA0942S0081),CCA1151S0042(CCA1151S0042),CCA1661S0010(CCA1661S0010),CCA1151S0043(CCA1151S0043),CCA1151S0044(CCA1151S0044)	CCA1326S0047(CCA1326S0047),CCA1199S0052(CCA1199S0052),CCA0535S0109(CCA0535S0109),CCA1388S0017(CCA1388S0017),CCA1061S0004(CCA1061S0004),CCA0953S0076(CCA0953S0076)	http://www.kegg.jp/kegg-bin/show_pathway?map=map00908&multi_query=K10760+%23FFFFFF,purple%0d%0aK13496+%23FFFFFF,purple%0d%0aK10717+%23FFFFFF,red%0d%0aK00279+%23FFFFFF,purple%0d%0a
	ko03030	DNA replication	Genetic Information Processing	Replication and repair	3	21	24	74	0.0106307	0.0996464	CCA0737S0095(CCA0737S0095),CCA0678S0020(CCA0678S0020),CCA0909S0019(CCA0909S0019)	CCA1279S0006(CCA1279S0006),CCA0654S0034(CCA0654S0034),CCA0524S0308(CCA0524S0308),CCA0526S0138(CCA0526S0138),CCA0566S0113(CCA0566S0113),CCA0774S0035(CCA0774S0035),CCA1051S0004(CCA1051S0004),CCA0587S0203(CCA0587S0203),CCA0513S0323(CCA0513S0323),CCA0507S0084(CCA0507S0084),CCA0827S0001(CCA0827S0001),CCA0513S0009(CCA0513S0009),CCA0513S0069(CCA0513S0069),CCA0904S0211(CCA0904S0211),CCA0953S0019(CCA0953S…	http://www.kegg.jp/kegg-bin/show_pathway?map=map03030&multi_query=K02328+%23FFFFFF,green%0d%0aK10745+%23FFFFFF,green%0d%0aK02321+%23FFFFFF,green%0d%0aK10747+%23FFFFFF,red%0d%0aK04802+%23FFFFFF,green%0d%0aK02212+%23FFFFFF,green%0d%0aK02541+%23FFFFFF,green%0d%0aK02542+%23FFFFFF,green%0d%0aK07466+%23FFFFFF,purple%0d%0aK02209+%23FFFFFF,green%0d%0aK10743+%23FFFFFF,green%0d%0aK10742+%23FFFFFF,red%0d%0a…
	ko02010	ABC transporters	Environmental Information Processing	Membrane transport	5	12	17	48	0.0117489	0.0996464	CCA0859S0046(CCA0859S0046),CCA0859S0044(CCA0859S0044),CCA0859S0045(CCA0859S0045),CCA0907S0049(CCA0907S0049),CCA1541S0012(CCA1541S0012)	CCA0877S0033(CCA0877S0033),CCA0701S0004(CCA0701S0004),CCA1094S0100(CCA1094S0100),CCA0016S0001(CCA0016S0001),CCA1055S0071(CCA1055S0071),CCA0839S0047(CCA0839S0047),CCA0016S0007(CCA0016S0007),CCA0766S0001(CCA0766S0001),CCA0886S0002(CCA0886S0002),CCA1530S0012(CCA1530S0012),CCA1046S0035(CCA1046S0035),CCA0779S0120(CCA0779S0120)	http://www.kegg.jp/kegg-bin/show_pathway?map=map02010&multi_query=K05658+%23FFFFFF,purple%0d%0aK05681+%23FFFFFF,purple%0d%0a
	ko00906	Carotenoid biosynthesis	Metabolism	Metabolism of terpenoids and polyketides	6	12	18	52	0.0125091	0.0996464	CCA0929S0074(CCA0929S0074),CCA0704S0167(CCA0704S0167),CCA1052S0044(CCA1052S0044),CCA0565S0032(CCA0565S0032),CCA0782S0149(CCA0782S0149),CCA0597S0200(CCA0597S0200)	CCA0733S0081(CCA0733S0081),CCA1326S0037(CCA1326S0037),CCA0774S0022(CCA0774S0022),CCA0559S0142(CCA0559S0142),CCA0583S0070(CCA0583S0070),CCA1557S0012(CCA1557S0012),CCA1406S0006(CCA1406S0006),CCA0887S0096(CCA0887S0096),CCA1016S0002(CCA1016S0002),CCA1229S0002(CCA1229S0002),CCA1002S0076(CCA1002S0076),CCA0813S0034(CCA0813S0034)	http://www.kegg.jp/kegg-bin/show_pathway?map=map00906&multi_query=K09840+%23FFFFFF,green%0d%0aK09843+%23FFFFFF,purple%0d%0aK02291+%23FFFFFF,green%0d%0aK00514+%23FFFFFF,green%0d%0aK06443+%23FFFFFF,red%0d%0aK09838+%23FFFFFF,green%0d%0aK15746+%23FFFFFF,purple%0d%0aK14593+%23FFFFFF,red%0d%0a
	ko00942	Anthocyanin biosynthesis	Metabolism	Biosynthesis of other secondary metabolites	6	0	6	11	0.0131632	0.0996464	CCA0831S0061(CCA0831S0061),CCA1220S0029(CCA1220S0029),CCA0844S0033(CCA0844S0033),CCA0844S0035(CCA0844S0035),CCA0925S0030(CCA0925S0030),CCA0836S0020(CCA0836S0020)	-	http://www.kegg.jp/kegg-bin/show_pathway?map=map00942&multi_query=K12930+%23FFFFFF,red%0d%0aK12937+%23FFFFFF,red%0d%0aK12338+%23FFFFFF,red%0d%0a
	ko00945	Stilbenoid, diarylheptanoid and gingerol biosynthesis	Metabolism	Biosynthesis of other secondary metabolites	2	11	13	34	0.0132343	0.0996464	CCA1073S0053(CCA1073S0053),CCA0743S0010(CCA0743S0010)	CCA0905S0011(CCA0905S0011),CCA0709S0057(CCA0709S0057),CCA0828S0048(CCA0828S0048),CCA0620S0045(CCA0620S0045),CCA0546S0049(CCA0546S0049),CCA0589S0071(CCA0589S0071),CCA0670S0080(CCA0670S0080),CCA1294S0010(CCA1294S0010),CCA1106S0060(CCA1106S0060),CCA0524S0150(CCA0524S0150),CCA0929S0063(CCA0929S0063)	http://www.kegg.jp/kegg-bin/show_pathway?map=map00945&multi_query=K00588+%23FFFFFF,purple%0d%0aK00487+%23FFFFFF,green%0d%0aK09754+%23FFFFFF,green%0d%0aK13065+%23FFFFFF,purple%0d%0a
	ko04075	Plant hormone signal transduction	Environmental Information Processing	Signal transduction	40	59	99	396	0.0149362	0.106213	CCA0555S0060(CCA0555S0060),CCA0704S0164(CCA0704S0164),CCA0906S0017(CCA0906S0017),CCA0679S0102(CCA0679S0102),CCA0565S0054(CCA0565S0054),CCA1564S0010(CCA1564S0010),CCA0524S0331(CCA0524S0331),CCA0912S0031(CCA0912S0031),CCA0905S0013(CCA0905S0013),CCA1022S0023(CCA1022S0023),CCA1022S0022(CCA1022S0022),CCA0709S0020(CCA0709S0020),CCA0573S0175(CCA0573S0175),CCA0670S0070(CCA0670S0070),CCA0546S0297(CCA0546S…	CCA0859S0156(CCA0859S0156),CCA1273S0020(CCA1273S0020),CCA0846S0030(CCA0846S0030),CCA0888S0004(CCA0888S0004),CCA0762S0076(CCA0762S0076),CCA1599S0020(CCA1599S0020),CCA0605S0005(CCA0605S0005),CCA0627S0052(CCA0627S0052),CCA1228S0042(CCA1228S0042),CCA0803S0065(CCA0803S0065),CCA0539S0167(CCA0539S0167),CCA0877S0057(CCA0877S0057),CCA1168S0034(CCA1168S0034),CCA0757S0061(CCA0757S0061),CCA0890S0067(CCA0890S…	http://www.kegg.jp/kegg-bin/show_pathway?map=map04075&multi_query=K14491+%23FFFFFF,purple%0d%0aK14484+%23FFFFFF,green%0d%0aK14494+%23FFFFFF,purple%0d%0aK14505+%23FFFFFF,green%0d%0aK14431+%23FFFFFF,purple%0d%0aK14490+%23FFFFFF,purple%0d%0aK14516+%23FFFFFF,purple%0d%0aK13464+%23FFFFFF,green%0d%0aK14500+%23FFFFFF,purple%0d%0aK12126+%23FFFFFF,green%0d%0aK14503+%23FFFFFF,red%0d%0aK13463+%23FFFFFF,gree…
	ko00904	Diterpenoid biosynthesis	Metabolism	Metabolism of terpenoids and polyketides	5	9	14	40	0.0235876	0.158906	CCA1545S0004(CCA1545S0004),CCA1175S0014(CCA1175S0014),CCA0899S0005(CCA0899S0005),CCA1390S0023(CCA1390S0023),CCA1031S0028(CCA1031S0028)	CCA0535S0136(CCA0535S0136),CCA0552S0260(CCA0552S0260),CCA0597S0051(CCA0597S0051),CCA0800S0061(CCA0800S0061),CCA1020S0006(CCA1020S0006),CCA0566S0153(CCA0566S0153),CCA0806S0024(CCA0806S0024),CCA0905S0095(CCA0905S0095),CCA0475S0001(CCA0475S0001)	http://www.kegg.jp/kegg-bin/show_pathway?map=map00904&multi_query=K17982+%23FFFFFF,red%0d%0aK04121+%23FFFFFF,red%0d%0aK04125+%23FFFFFF,purple%0d%0aK17961+%23FFFFFF,green%0d%0aK04124+%23FFFFFF,green%0d%0aK04120+%23FFFFFF,green%0d%0aK05282+%23FFFFFF,green%0d%0a
	ko00010	Glycolysis / Gluconeogenesis	Metabolism	Carbohydrate metabolism	11	36	47	177	0.0300925	0.192592	CCA1217S0048(CCA1217S0048),CCA1540S0018(CCA1540S0018),CCA0546S0268(CCA0546S0268),CCA1540S0019(CCA1540S0019),CCA0708S0072(CCA0708S0072),CCA0634S0094(CCA0634S0094),CCA0642S0128(CCA0642S0128),CCA0680S0040(CCA0680S0040),CCA0582S0136(CCA0582S0136),CCA1279S0003(CCA1279S0003),CCA0565S0031(CCA0565S0031)	CCA1477S0009(CCA1477S0009),CCA0852S0052(CCA0852S0052),CCA0762S0020(CCA0762S0020),CCA1041S0015(CCA1041S0015),CCA0944S0046(CCA0944S0046),CCA0954S0036(CCA0954S0036),CCA0784S0139(CCA0784S0139),CCA0533S0049(CCA0533S0049),CCA1479S0026(CCA1479S0026),CCA1601S0014(CCA1601S0014),CCA0674S0182(CCA0674S0182),CCA1199S0076(CCA1199S0076),CCA0652S0024(CCA0652S0024),CCA0737S0056(CCA0737S0056),CCA0563S0026(CCA0563S…	http://www.kegg.jp/kegg-bin/show_pathway?map=map00010&multi_query=K00128+%23FFFFFF,green%0d%0aK01834+%23FFFFFF,green%0d%0aK01006+%23FFFFFF,green%0d%0aK03103+%23FFFFFF,red%0d%0aK01803+%23FFFFFF,purple%0d%0aK00001+%23FFFFFF,green%0d%0aK01610+%23FFFFFF,purple%0d%0aK18857+%23FFFFFF,green%0d%0aK03841+%23FFFFFF,green%0d%0aK01689+%23FFFFFF,purple%0d%0aK01792+%23FFFFFF,green%0d%0aK00927+%23FFFFFF,green%0…

## Sheet: Table S6
Table S6. DGEs related to photosynthesis, hormone transduction,HSP and HSF under 35℃ treatment compare to control. 25 and 35 indicated grafted plants treated with 25℃ and 35℃ for 4 days, respectively. CC: non-grafted Carya cathayensis, CC/CC: self-grafted Carya cathayensis, CC/CH: Carya cathayensis grafted onto Carya hunanensis. CC/CI: Carya cathayensis grafted onto Carya illinoinensis.
		id	baseMean	baseMean_T25_CC	baseMean_T35_CC	foldChange(T35/T25)	log2FoldChange	pval	padj	Chromosome	Start Site	End Site	Direction	Length	Name	GO	KEGG	eggNOG	eggNOG_Category	Swissprot	Description	BP	CC	MF	Pathway
DGEs related to photosynthesis	35CC VS 25CC	CCA1015S0047	37762.9	22809.5	52716.2	2.31115	1.20861	0.0140705	1	scaffold38634	557987	559399	-	1413	CCA1015S0047	GO:0003674;GO:0005488;GO:0005515;GO:0005575;GO:0005622;GO:0005623;GO:0005737;GO:0006091;GO:0006950;GO:0008150;GO:0008152;GO:0009266;GO:0009314;GO:0009409;GO:0009416;GO:0009507;GO:0009526;GO:0009532;GO:0009534;GO:0009535;GO:0009536;GO:0009570;GO:0009579;GO:0009628;GO:0009637;GO:0009639;GO:0009642;GO:0009644;GO:0009645;GO:0009765;GO:0009768;GO:0009941;GO:0009987;GO:0010114;GO:0010218;GO:0010287;GO:…	K08907	4JD4X	C	sp|P12360|CB11_SOLLC Chlorophyll a-b binding protein 6A, chloroplastic OS=Solanum lycopersicum OX=4081 GN=CAB6A PE=2 SV=1	KAG2729927.1 hypothetical protein I3760_01G271300 [Carya illinoinensis]	GO:0006091//generation of precursor metabolites and energy;GO:0006950//response to stress;GO:0008150//biological_process;GO:0008152//metabolic process;GO:0009266//response to temperature stimulus;GO:0009314//response to radiation;GO:0009409//response to cold;GO:0009416//response to light stimulus;GO:0009628//response to abiotic stimulus;GO:0009637//response to blue light;GO:0009639//response to r…	GO:0005575//cellular_component;GO:0005622//intracellular anatomical structure;GO:0005623//obsolete cell;GO:0005737//cytoplasm;GO:0009507//chloroplast;GO:0009526//plastid envelope;GO:0009532//plastid stroma;GO:0009534//chloroplast thylakoid;GO:0009535//chloroplast thylakoid membrane;GO:0009536//plastid;GO:0009570//chloroplast stroma;GO:0009579//thylakoid;GO:0009941//chloroplast envelope;GO:0010287…	GO:0003674//molecular_function;GO:0005488//binding;GO:0005515//protein binding;GO:0016168//chlorophyll binding;GO:0019904//protein domain specific binding;GO:0031409//pigment binding;GO:0043167//ion binding;GO:0043168//anion binding;GO:0046906//tetrapyrrole binding;GO:0048037//obsolete cofactor binding;GO:0097159//organic cyclic compound binding;GO:1901363//heterocyclic compound binding;	ko00196(Photosynthesis - antenna proteins)
		CCA0634S0031	41943.3	24220.6	59666	2.46343	1.30067	0.0226033	1	scaffold19795	399820	401467	-	1648	CCA0634S0031	-	K08910	3GDUY	C	sp|P27521|CA4_ARATH Chlorophyll a-b binding protein 4, chloroplastic OS=Arabidopsis thaliana OX=3702 GN=LHCA4 PE=1 SV=1	KAG6635487.1 hypothetical protein CIPAW_11G046100 [Carya illinoinensis]	-	-	-	ko00196(Photosynthesis - antenna proteins)
		CCA0627S0061	7375.11	1470.62	13279.6	9.02992	3.17471	0.0280931	1	scaffold19357	1394810	1395788	-	979	CCA0627S0061	GO:0005575;GO:0005622;GO:0005623;GO:0005737;GO:0008150;GO:0009507;GO:0009534;GO:0009535;GO:0009536;GO:0009579;GO:0010109;GO:0016020;GO:0019222;GO:0031323;GO:0031976;GO:0031984;GO:0034357;GO:0042548;GO:0042549;GO:0042651;GO:0043226;GO:0043227;GO:0043229;GO:0043231;GO:0043467;GO:0044422;GO:0044424;GO:0044434;GO:0044435;GO:0044436;GO:0044444;GO:0044446;GO:0044464;GO:0050789;GO:0050794;GO:0055035;GO:…	K02721	4JUBX	S	sp|Q39194|PSBW_ARATH Photosystem II reaction center W protein, chloroplastic OS=Arabidopsis thaliana OX=3702 GN=PSBW PE=1 SV=2	KAG2713527.1 hypothetical protein I3760_04G180000 [Carya illinoinensis]	GO:0008150//biological_process;GO:0010109//regulation of photosynthesis;GO:0019222//regulation of metabolic process;GO:0031323//regulation of cellular metabolic process;GO:0042548//regulation of photosynthesis, light reaction;GO:0042549//photosystem II stabilization;GO:0043467//regulation of generation of precursor metabolites and energy;GO:0050789//regulation of biological process;GO:0050794//re…	GO:0005575//cellular_component;GO:0005622//intracellular anatomical structure;GO:0005623//obsolete cell;GO:0005737//cytoplasm;GO:0009507//chloroplast;GO:0009534//chloroplast thylakoid;GO:0009535//chloroplast thylakoid membrane;GO:0009536//plastid;GO:0009579//thylakoid;GO:0016020//membrane;GO:0031976//plastid thylakoid;GO:0031984//organelle subcompartment;GO:0034357//photosynthetic membrane;GO:004…	-	ko00195(Photosynthesis)
		CCA0542S0008	65694.3	35258	96130.5	2.72649	1.44704	0.033366	1	scaffold16208	127840	129217	-	1378	CCA0542S0008	-	K08915	4JFI3	C	sp|Q07473|CB4A_ARATH Chlorophyll a-b binding protein CP29.1, chloroplastic OS=Arabidopsis thaliana OX=3702 GN=LHCB4.1 PE=1 SV=1	KAG2690836.1 hypothetical protein I3760_09G208300 [Carya illinoinensis]	-	-	-	ko00196(Photosynthesis - antenna proteins)
		CCA0546S0166	7453.65	3656.44	11250.9	3.077	1.62152	0.0473833	1	scaffold16316	1940860	1942568	-	1709	CCA0546S0166	GO:0003674;GO:0005488;GO:0005515;GO:0005575;GO:0005622;GO:0005623;GO:0005737;GO:0006091;GO:0006950;GO:0008150;GO:0008152;GO:0009266;GO:0009314;GO:0009409;GO:0009416;GO:0009507;GO:0009526;GO:0009532;GO:0009534;GO:0009535;GO:0009536;GO:0009570;GO:0009579;GO:0009628;GO:0009637;GO:0009639;GO:0009642;GO:0009644;GO:0009645;GO:0009765;GO:0009768;GO:0009941;GO:0009987;GO:0010114;GO:0010218;GO:0010287;GO:…	K08907	4JD4X	C	sp|Q01667|CAB6_ARATH Chlorophyll a-b binding protein 6, chloroplastic OS=Arabidopsis thaliana OX=3702 GN=LHCA1 PE=1 SV=1	XP_018841833.1 chlorophyll a-b binding protein 6, chloroplastic-like [Juglans regia]	GO:0006091//generation of precursor metabolites and energy;GO:0006950//response to stress;GO:0008150//biological_process;GO:0008152//metabolic process;GO:0009266//response to temperature stimulus;GO:0009314//response to radiation;GO:0009409//response to cold;GO:0009416//response to light stimulus;GO:0009628//response to abiotic stimulus;GO:0009637//response to blue light;GO:0009639//response to r…	GO:0005575//cellular_component;GO:0005622//intracellular anatomical structure;GO:0005623//obsolete cell;GO:0005737//cytoplasm;GO:0009507//chloroplast;GO:0009526//plastid envelope;GO:0009532//plastid stroma;GO:0009534//chloroplast thylakoid;GO:0009535//chloroplast thylakoid membrane;GO:0009536//plastid;GO:0009570//chloroplast stroma;GO:0009579//thylakoid;GO:0009941//chloroplast envelope;GO:0010287…	GO:0003674//molecular_function;GO:0005488//binding;GO:0005515//protein binding;GO:0016168//chlorophyll binding;GO:0019904//protein domain specific binding;GO:0031409//pigment binding;GO:0043167//ion binding;GO:0043168//anion binding;GO:0046906//tetrapyrrole binding;GO:0048037//obsolete cofactor binding;GO:0097159//organic cyclic compound binding;GO:1901363//heterocyclic compound binding;	ko00196(Photosynthesis - antenna proteins)
		CCA1123S0051	1230.92	1746.59	715.26	0.409518	-1.288	0.0357423	1	scaffold44721	370452	373720	-	3269	CCA1123S0051	-	K03841	3GDSZ	G	sp|Q9SDL8|F16P2_ORYCO Fructose-1,6-bisphosphatase, cytosolic OS=Oryza coarctata OX=77588 PE=2 SV=1	KAG2705206.1 hypothetical protein I3760_05G041800 [Carya illinoinensis]	-	-	-	ko04922(Glucagon signaling pathway);ko04910(Insulin signaling pathway);ko04152(AMPK signaling pathway);ko00710(Carbon fixation in photosynthetic organisms);ko00680(Methane metabolism);ko00051(Fructose and mannose metabolism);ko00030(Pentose phosphate pathway);ko00010(Glycolysis / Gluconeogenesis)
		CCA0857S0017	780.847	1042.69	519.001	0.497751	-1.0065	0.0407518	1	scaffold29914	207251	211246	+	3996	CCA0857S0017	GO:0003674;GO:0003824;GO:0004332;GO:0005575;GO:0005622;GO:0005623;GO:0005737;GO:0005739;GO:0005975;GO:0005996;GO:0006006;GO:0006082;GO:0006090;GO:0006091;GO:0006094;GO:0006096;GO:0006139;GO:0006163;GO:0006164;GO:0006165;GO:0006725;GO:0006732;GO:0006733;GO:0006753;GO:0006754;GO:0006757;GO:0006793;GO:0006796;GO:0006807;GO:0006950;GO:0006979;GO:0008150;GO:0008152;GO:0009056;GO:0009058;GO:0009108;GO:…	K01623	3GCU6	G	sp|Q9ZU52|ALFP3_ARATH Fructose-bisphosphate aldolase 3, chloroplastic OS=Arabidopsis thaliana OX=3702 GN=FBA3 PE=1 SV=1	KAG2709456.1 hypothetical protein I3760_05G240500 [Carya illinoinensis]	GO:0005975//carbohydrate metabolic process;GO:0005996//monosaccharide metabolic process;GO:0006006//glucose metabolic process;GO:0006082//organic acid metabolic process;GO:0006090//pyruvate metabolic process;GO:0006091//generation of precursor metabolites and energy;GO:0006094//gluconeogenesis;GO:0006096//glycolytic process;GO:0006139//nucleobase-containing compound metabolic process;GO:0006163//…	GO:0005575//cellular_component;GO:0005622//intracellular anatomical structure;GO:0005623//obsolete cell;GO:0005737//cytoplasm;GO:0005739//mitochondrion;GO:0009507//chloroplast;GO:0009532//plastid stroma;GO:0009534//chloroplast thylakoid;GO:0009536//plastid;GO:0009570//chloroplast stroma;GO:0009579//thylakoid;GO:0010287//plastoglobule;GO:0031976//plastid thylakoid;GO:0031984//organelle subcompartm…	GO:0003674//molecular_function;GO:0003824//catalytic activity;GO:0004332//fructose-bisphosphate aldolase activity;GO:0016829//lyase activity;GO:0016830//carbon-carbon lyase activity;GO:0016832//aldehyde-lyase activity;	ko04066(HIF-1 signaling pathway);ko00710(Carbon fixation in photosynthetic organisms);ko00680(Methane metabolism);ko00051(Fructose and mannose metabolism);ko00030(Pentose phosphate pathway);ko00010(Glycolysis / Gluconeogenesis)
	35CC/CC vs 25CC/CC	CCA0627S0061	3761.85	1534	5989.69	3.90462	1.96518	1.32608e-305	6.80304e-303	scaffold19357	1394810	1395788	-	979	CCA0627S0061	GO:0005575;GO:0005622;GO:0005623;GO:0005737;GO:0008150;GO:0009507;GO:0009534;GO:0009535;GO:0009536;GO:0009579;GO:0010109;GO:0016020;GO:0019222;GO:0031323;GO:0031976;GO:0031984;GO:0034357;GO:0042548;GO:0042549;GO:0042651;GO:0043226;GO:0043227;GO:0043229;GO:0043231;GO:0043467;GO:0044422;GO:0044424;GO:0044434;GO:0044435;GO:0044436;GO:0044444;GO:0044446;GO:0044464;GO:0050789;GO:0050794;GO:0055035;GO:…	K02721	4JUBX	S	sp|Q39194|PSBW_ARATH Photosystem II reaction center W protein, chloroplastic OS=Arabidopsis thaliana OX=3702 GN=PSBW PE=1 SV=2	KAG2713527.1 hypothetical protein I3760_04G180000 [Carya illinoinensis]	GO:0008150//biological_process;GO:0010109//regulation of photosynthesis;GO:0019222//regulation of metabolic process;GO:0031323//regulation of cellular metabolic process;GO:0042548//regulation of photosynthesis, light reaction;GO:0042549//photosystem II stabilization;GO:0043467//regulation of generation of precursor metabolites and energy;GO:0050789//regulation of biological process;GO:0050794//re…	GO:0005575//cellular_component;GO:0005622//intracellular anatomical structure;GO:0005623//obsolete cell;GO:0005737//cytoplasm;GO:0009507//chloroplast;GO:0009534//chloroplast thylakoid;GO:0009535//chloroplast thylakoid membrane;GO:0009536//plastid;GO:0009579//thylakoid;GO:0016020//membrane;GO:0031976//plastid thylakoid;GO:0031984//organelle subcompartment;GO:0034357//photosynthetic membrane;GO:004…	-	ko00195(Photosynthesis)
		CCA0961S0017	1418.76	886.469	1951.05	2.20092	1.13811	1.49898e-63	8.3863e-62	scaffold36024	217188	219137	+	1950	CCA0961S0017	GO:0003674;GO:0003824;GO:0005575;GO:0005622;GO:0005623;GO:0005737;GO:0005886;GO:0006091;GO:0006950;GO:0006952;GO:0008150;GO:0008152;GO:0009055;GO:0009314;GO:0009416;GO:0009507;GO:0009512;GO:0009526;GO:0009534;GO:0009535;GO:0009536;GO:0009579;GO:0009605;GO:0009607;GO:0009617;GO:0009628;GO:0009767;GO:0009941;GO:0009987;GO:0010196;GO:0015979;GO:0016020;GO:0016491;GO:0019684;GO:0022900;GO:0031967;GO:…	K02636	4JH7Z	C	sp|P26291|UCRIA_PEA Cytochrome b6-f complex iron-sulfur subunit, chloroplastic OS=Pisum sativum OX=3888 GN=petC PE=2 SV=1	KAG2677943.1 hypothetical protein I3760_12G120000 [Carya illinoinensis]	GO:0006091//generation of precursor metabolites and energy;GO:0006950//response to stress;GO:0006952//defense response;GO:0008150//biological_process;GO:0008152//metabolic process;GO:0009314//response to radiation;GO:0009416//response to light stimulus;GO:0009605//response to external stimulus;GO:0009607//response to biotic stimulus;GO:0009617//response to bacterium;GO:0009628//response to abioti…	GO:0005575//cellular_component;GO:0005622//intracellular anatomical structure;GO:0005623//obsolete cell;GO:0005737//cytoplasm;GO:0005886//plasma membrane;GO:0009507//chloroplast;GO:0009512//cytochrome b6f complex;GO:0009526//plastid envelope;GO:0009534//chloroplast thylakoid;GO:0009535//chloroplast thylakoid membrane;GO:0009536//plastid;GO:0009579//thylakoid;GO:0009941//chloroplast envelope;GO:00…	GO:0003674//molecular_function;GO:0003824//catalytic activity;GO:0009055//electron transfer activity;GO:0016491//oxidoreductase activity;GO:0046028//electron transporter, transferring electrons from cytochrome b6/f complex of photosystem II activity;	ko00195(Photosynthesis)
		CCA1118S0034	19.8585	7.22282	32.4941	4.49881	2.16954	0.000168227	0.000660044	scaffold44391	659773	661124	-	1352	CCA1118S0034	GO:0001101;GO:0003674;GO:0005488;GO:0005515;GO:0005575;GO:0005622;GO:0005623;GO:0005737;GO:0005773;GO:0005774;GO:0006091;GO:0006950;GO:0008150;GO:0008152;GO:0009266;GO:0009269;GO:0009314;GO:0009409;GO:0009414;GO:0009415;GO:0009416;GO:0009503;GO:0009507;GO:0009517;GO:0009521;GO:0009522;GO:0009523;GO:0009526;GO:0009532;GO:0009534;GO:0009535;GO:0009536;GO:0009570;GO:0009579;GO:0009628;GO:0009637;GO:…	K08913	3HY8A	C	sp|P12062|CB26_PETSP Chlorophyll a-b binding protein 37, chloroplastic OS=Petunia sp. OX=4104 GN=CAB37 PE=3 SV=1	XP_030496863.1 chlorophyll a-b binding protein 151, chloroplastic [Cannabis sativa]	GO:0001101//response to acid chemical;GO:0006091//generation of precursor metabolites and energy;GO:0006950//response to stress;GO:0008150//biological_process;GO:0008152//metabolic process;GO:0009266//response to temperature stimulus;GO:0009269//response to desiccation;GO:0009314//response to radiation;GO:0009409//response to cold;GO:0009414//response to water deprivation;GO:0009415//response to …	GO:0005575//cellular_component;GO:0005622//intracellular anatomical structure;GO:0005623//obsolete cell;GO:0005737//cytoplasm;GO:0005773//vacuole;GO:0005774//vacuolar membrane;GO:0009503//thylakoid light-harvesting complex;GO:0009507//chloroplast;GO:0009517//PSII associated light-harvesting complex II;GO:0009521//photosystem;GO:0009522//photosystem I;GO:0009523//photosystem II;GO:0009526//plastid…	GO:0003674//molecular_function;GO:0005488//binding;GO:0005515//protein binding;GO:0016168//chlorophyll binding;GO:0019904//protein domain specific binding;GO:0031409//pigment binding;GO:0043167//ion binding;GO:0043168//anion binding;GO:0046906//tetrapyrrole binding;GO:0048037//obsolete cofactor binding;GO:0097159//organic cyclic compound binding;GO:1901363//heterocyclic compound binding;	ko00196(Photosynthesis - antenna proteins)
		CCA0880S0001	5.74314	11.4863	0	0	-Inf	0.00573936	0.0165066	scaffold31193	8	400	-	393	CCA0880S0001	GO:0005575;GO:0005622;GO:0005623;GO:0005737;GO:0009507;GO:0009534;GO:0009535;GO:0009536;GO:0009579;GO:0016020;GO:0031976;GO:0031984;GO:0034357;GO:0042651;GO:0043226;GO:0043227;GO:0043229;GO:0043231;GO:0044422;GO:0044424;GO:0044434;GO:0044435;GO:0044436;GO:0044444;GO:0044446;GO:0044464;GO:0055035	K03541	3IIYB	U	sp|P10690|PSBR_SPIOL Photosystem II 10 kDa polypeptide, chloroplastic OS=Spinacia oleracea OX=3562 GN=PSBR PE=2 SV=1	EAZ05938.1 hypothetical protein OsI_28175 [Oryza sativa Indica Group]	-	GO:0005575//cellular_component;GO:0005622//intracellular anatomical structure;GO:0005623//obsolete cell;GO:0005737//cytoplasm;GO:0009507//chloroplast;GO:0009534//chloroplast thylakoid;GO:0009535//chloroplast thylakoid membrane;GO:0009536//plastid;GO:0009579//thylakoid;GO:0016020//membrane;GO:0031976//plastid thylakoid;GO:0031984//organelle subcompartment;GO:0034357//photosynthetic membrane;GO:004…	-	ko00195(Photosynthesis)
		CCA1284S0001	2.07462	4.14924	0	0	-Inf	0.0455126	0.100732	scaffold53054	46	330	+	285	CCA1284S0001	-	K02699	3I2TA	S	sp|P23993|PSAL_HORVU Photosystem I reaction center subunit XI, chloroplastic OS=Hordeum vulgare OX=4513 GN=PSAL PE=1 SV=1	ABG21996.1 Photosystem I reaction center subunit XI, chloroplast precursor, putative, expressed [Oryza sativa Japonica Group]	-	-	-	ko00195(Photosynthesis)
		CCA1261S0014	17059.3	22761.1	11357.4	0.498982	-1.00294	3.01626e-255	1.1551e-252	scaffold51670	121804	125142	+	3339	CCA1261S0014	-	K05298	4JD45	G	sp|P12859|G3PB_PEA Glyceraldehyde-3-phosphate dehydrogenase B, chloroplastic OS=Pisum sativum OX=3888 GN=GAPB PE=1 SV=2	KAG2692985.1 hypothetical protein I3760_08G078000 [Carya illinoinensis]	-	-	-	ko00710(Carbon fixation in photosynthetic organisms)
		CCA1194S0021	2389.57	3353.89	1425.25	0.424953	-1.23462	5.84e-115	6.9039e-113	scaffold48296	363915	372358	+	8444	CCA1194S0021	GO:0003674;GO:0003824;GO:0004470;GO:0004473;GO:0005488;GO:0005515;GO:0005575;GO:0005622;GO:0005623;GO:0005737;GO:0006082;GO:0006090;GO:0006108;GO:0006629;GO:0006631;GO:0006633;GO:0008150;GO:0008152;GO:0008270;GO:0008610;GO:0009058;GO:0009507;GO:0009536;GO:0009987;GO:0016043;GO:0016053;GO:0016491;GO:0016614;GO:0016615;GO:0016616;GO:0019752;GO:0022607;GO:0032787;GO:0042802;GO:0042803;GO:0043167;GO:…	K00029	3G98C	C	sp|Q9CA83|MAOP4_ARATH NADP-dependent malic enzyme 4, chloroplastic OS=Arabidopsis thaliana OX=3702 GN=NADP-ME4 PE=1 SV=1	KAG6669261.1 hypothetical protein CIPAW_01G231800 [Carya illinoinensis]	GO:0006082//organic acid metabolic process;GO:0006090//pyruvate metabolic process;GO:0006108//malate metabolic process;GO:0006629//lipid metabolic process;GO:0006631//fatty acid metabolic process;GO:0006633//fatty acid biosynthetic process;GO:0008150//biological_process;GO:0008152//metabolic process;GO:0008610//lipid biosynthetic process;GO:0009058//biosynthetic process;GO:0009987//cellular proce…	GO:0005575//cellular_component;GO:0005622//intracellular anatomical structure;GO:0005623//obsolete cell;GO:0005737//cytoplasm;GO:0009507//chloroplast;GO:0009536//plastid;GO:0043226//organelle;GO:0043227//membrane-bounded organelle;GO:0043229//intracellular organelle;GO:0043231//intracellular membrane-bounded organelle;GO:0044424//obsolete intracellular part;GO:0044444//obsolete cytoplasmic part;G…	GO:0003674//molecular_function;GO:0003824//catalytic activity;GO:0004470//malic enzyme activity;GO:0004473//malate dehydrogenase (decarboxylating) (NADP+) activity;GO:0005488//binding;GO:0005515//protein binding;GO:0008270//zinc ion binding;GO:0016491//oxidoreductase activity;GO:0016614//oxidoreductase activity, acting on CH-OH group of donors;GO:0016615//malate dehydrogenase activity;GO:0016616/…	ko03320(PPAR signaling pathway);ko00710(Carbon fixation in photosynthetic organisms);ko00620(Pyruvate metabolism)
		CCA0799S0015	1309.24	1804.48	814.012	0.451107	-1.14846	1.82725e-60	9.74176e-59	scaffold26871	210524	223478	-	12955	CCA0799S0015	GO:0000166;GO:0003674;GO:0003824;GO:0004470;GO:0004471;GO:0005488;GO:0005515;GO:0005524;GO:0005575;GO:0005622;GO:0005623;GO:0005737;GO:0005739;GO:0005759;GO:0006082;GO:0006090;GO:0006108;GO:0006950;GO:0006970;GO:0008144;GO:0008150;GO:0008152;GO:0008270;GO:0009507;GO:0009536;GO:0009628;GO:0009651;GO:0009987;GO:0016491;GO:0016614;GO:0016615;GO:0016616;GO:0017076;GO:0019752;GO:0030554;GO:0031974;GO:…	K00028	4JGIZ	C	sp|P37221|MAOM_SOLTU NAD-dependent malic enzyme 62 kDa isoform, mitochondrial OS=Solanum tuberosum OX=4113 PE=1 SV=1	KAG6630483.1 hypothetical protein CIPAW_13G020900 [Carya illinoinensis]	GO:0006082//organic acid metabolic process;GO:0006090//pyruvate metabolic process;GO:0006108//malate metabolic process;GO:0006950//response to stress;GO:0006970//response to osmotic stress;GO:0008150//biological_process;GO:0008152//metabolic process;GO:0009628//response to abiotic stimulus;GO:0009651//response to salt stress;GO:0009987//cellular process;GO:0019752//carboxylic acid metabolic proce…	GO:0005575//cellular_component;GO:0005622//intracellular anatomical structure;GO:0005623//obsolete cell;GO:0005737//cytoplasm;GO:0005739//mitochondrion;GO:0005759//mitochondrial matrix;GO:0009507//chloroplast;GO:0009536//plastid;GO:0031974//membrane-enclosed lumen;GO:0043226//organelle;GO:0043227//membrane-bounded organelle;GO:0043229//intracellular organelle;GO:0043231//intracellular membrane-bo…	GO:0000166//nucleotide binding;GO:0003674//molecular_function;GO:0003824//catalytic activity;GO:0004470//malic enzyme activity;GO:0004471//malate dehydrogenase (decarboxylating) (NAD+) activity;GO:0005488//binding;GO:0005515//protein binding;GO:0005524//ATP binding;GO:0008144//obsolete drug binding;GO:0008270//zinc ion binding;GO:0016491//oxidoreductase activity;GO:0016614//oxidoreductase activit…	ko00710(Carbon fixation in photosynthetic organisms);ko00620(Pyruvate metabolism)
		CCA1123S0051	643.158	913.841	372.475	0.407593	-1.2948	5.74749e-40	1.90346e-38	scaffold44721	370452	373720	-	3269	CCA1123S0051	-	K03841	3GDSZ	G	sp|Q9SDL8|F16P2_ORYCO Fructose-1,6-bisphosphatase, cytosolic OS=Oryza coarctata OX=77588 PE=2 SV=1	KAG2705206.1 hypothetical protein I3760_05G041800 [Carya illinoinensis]	-	-	-	ko04922(Glucagon signaling pathway);ko04910(Insulin signaling pathway);ko04152(AMPK signaling pathway);ko00710(Carbon fixation in photosynthetic organisms);ko00680(Methane metabolism);ko00051(Fructose and mannose metabolism);ko00030(Pentose phosphate pathway);ko00010(Glycolysis / Gluconeogenesis)
		CCA0513S0074	1076.8	1450.81	702.795	0.484416	-1.04568	7.61489e-34	2.07881e-32	scaffold14902	757000	767977	+	10978	CCA0513S0074	GO:0003674;GO:0003824;GO:0004611;GO:0005575;GO:0005622;GO:0005623;GO:0005737;GO:0005829;GO:0006082;GO:0006091;GO:0006099;GO:0006101;GO:0008150;GO:0008152;GO:0008964;GO:0009060;GO:0009987;GO:0015980;GO:0016829;GO:0016830;GO:0016831;GO:0016999;GO:0017144;GO:0019752;GO:0043436;GO:0044237;GO:0044238;GO:0044281;GO:0044424;GO:0044444;GO:0044464;GO:0045333;GO:0055114;GO:0071704;GO:0072350	K01595	3GG6T	C	sp|Q8GVE8|CAPP4_ARATH Phosphoenolpyruvate carboxylase 4 OS=Arabidopsis thaliana OX=3702 GN=PPC4 PE=2 SV=1	KAG2702647.1 hypothetical protein I3760_06G099900 [Carya illinoinensis]	GO:0006082//organic acid metabolic process;GO:0006091//generation of precursor metabolites and energy;GO:0006099//tricarboxylic acid cycle;GO:0006101//citrate metabolic process;GO:0008150//biological_process;GO:0008152//metabolic process;GO:0009060//aerobic respiration;GO:0009987//cellular process;GO:0015980//energy derivation by oxidation of organic compounds;GO:0016999//antibiotic metabolic pro…	GO:0005575//cellular_component;GO:0005622//intracellular anatomical structure;GO:0005623//obsolete cell;GO:0005737//cytoplasm;GO:0005829//cytosol;GO:0044424//obsolete intracellular part;GO:0044444//obsolete cytoplasmic part;GO:0044464//obsolete cell part;	GO:0003674//molecular_function;GO:0003824//catalytic activity;GO:0004611//phosphoenolpyruvate carboxykinase activity;GO:0008964//phosphoenolpyruvate carboxylase activity;GO:0016829//lyase activity;GO:0016830//carbon-carbon lyase activity;GO:0016831//carboxy-lyase activity;	ko00720(Carbon fixation pathways in prokaryotes);ko00710(Carbon fixation in photosynthetic organisms);ko00680(Methane metabolism);ko00620(Pyruvate metabolism)
		CCA0754S0151	238.759	154.425	323.092	2.09222	1.06503	1.45111e-11	1.29661e-10	scaffold25243	1631210	1636873	-	5664	CCA0754S0151	GO:0000166;GO:0001666;GO:0003674;GO:0003824;GO:0004021;GO:0005488;GO:0005524;GO:0005575;GO:0005622;GO:0005623;GO:0005737;GO:0005739;GO:0006082;GO:0006520;GO:0006522;GO:0006524;GO:0006807;GO:0006950;GO:0008144;GO:0008150;GO:0008152;GO:0008483;GO:0009056;GO:0009063;GO:0009078;GO:0009080;GO:0009507;GO:0009536;GO:0009628;GO:0009987;GO:0010035;GO:0010038;GO:0016054;GO:0016740;GO:0016769;GO:0017076;GO:…	K00814	3GG4I	E	sp|Q9LDV4|ALAT2_ARATH Alanine aminotransferase 2, mitochondrial OS=Arabidopsis thaliana OX=3702 GN=ALAAT2 PE=1 SV=1	KAG6664981.1 hypothetical protein CIPAW_02G131100 [Carya illinoinensis]	GO:0001666//response to hypoxia;GO:0006082//organic acid metabolic process;GO:0006520//cellular amino acid metabolic process;GO:0006522//alanine metabolic process;GO:0006524//alanine catabolic process;GO:0006807//nitrogen compound metabolic process;GO:0006950//response to stress;GO:0008150//biological_process;GO:0008152//metabolic process;GO:0009056//catabolic process;GO:0009063//cellular amino a…	GO:0005575//cellular_component;GO:0005622//intracellular anatomical structure;GO:0005623//obsolete cell;GO:0005737//cytoplasm;GO:0005739//mitochondrion;GO:0009507//chloroplast;GO:0009536//plastid;GO:0043226//organelle;GO:0043227//membrane-bounded organelle;GO:0043229//intracellular organelle;GO:0043231//intracellular membrane-bounded organelle;GO:0044424//obsolete intracellular part;GO:0044444//o…	GO:0000166//nucleotide binding;GO:0003674//molecular_function;GO:0003824//catalytic activity;GO:0004021//L-alanine:2-oxoglutarate aminotransferase activity;GO:0005488//binding;GO:0005524//ATP binding;GO:0008144//obsolete drug binding;GO:0008483//transaminase activity;GO:0016740//transferase activity;GO:0016769//transferase activity, transferring nitrogenous groups;GO:0017076//purine nucleotide bi…	ko00710(Carbon fixation in photosynthetic organisms);ko00250(Alanine, aspartate and glutamate metabolism);ko00220(Arginine biosynthesis)
		CCA0652S0024	30.2197	53.9639	6.47561	0.119999	-3.05891	2.12074e-09	1.57291e-08	scaffold20336	409558	415069	-	5512	CCA0652S0024	GO:0002376;GO:0003674;GO:0003824;GO:0004611;GO:0004612;GO:0005575;GO:0005622;GO:0005623;GO:0005634;GO:0005730;GO:0005737;GO:0005829;GO:0005975;GO:0005996;GO:0006006;GO:0006094;GO:0006950;GO:0006952;GO:0006955;GO:0007154;GO:0008150;GO:0008152;GO:0009058;GO:0009267;GO:0009605;GO:0009607;GO:0009620;GO:0009814;GO:0009817;GO:0009987;GO:0009991;GO:0010035;GO:0010038;GO:0016020;GO:0016036;GO:0016051;GO:…	K01610	4JECA	T	sp|Q9T074|PCKA1_ARATH Phosphoenolpyruvate carboxykinase (ATP) 1 OS=Arabidopsis thaliana OX=3702 GN=PCK1 PE=1 SV=1	KAG2694458.1 hypothetical protein I3760_08G145400 [Carya illinoinensis]	GO:0002376//immune system process;GO:0005975//carbohydrate metabolic process;GO:0005996//monosaccharide metabolic process;GO:0006006//glucose metabolic process;GO:0006094//gluconeogenesis;GO:0006950//response to stress;GO:0006952//defense response;GO:0006955//immune response;GO:0007154//cell communication;GO:0008150//biological_process;GO:0008152//metabolic process;GO:0009058//biosynthetic proces…	GO:0005575//cellular_component;GO:0005622//intracellular anatomical structure;GO:0005623//obsolete cell;GO:0005634//nucleus;GO:0005730//nucleolus;GO:0005737//cytoplasm;GO:0005829//cytosol;GO:0016020//membrane;GO:0031974//membrane-enclosed lumen;GO:0031981//nuclear lumen;GO:0043226//organelle;GO:0043227//membrane-bounded organelle;GO:0043228//non-membrane-bounded organelle;GO:0043229//intracellula…	GO:0003674//molecular_function;GO:0003824//catalytic activity;GO:0004611//phosphoenolpyruvate carboxykinase activity;GO:0004612//phosphoenolpyruvate carboxykinase (ATP) activity;GO:0016829//lyase activity;GO:0016830//carbon-carbon lyase activity;GO:0016831//carboxy-lyase activity;	ko00710(Carbon fixation in photosynthetic organisms);ko00620(Pyruvate metabolism);ko00020(Citrate cycle (TCA cycle));ko00010(Glycolysis / Gluconeogenesis)
	35CC/CH vs 25CC/CH	CCA0063S0003	11250.6	6334.03	16167.2	2.55243	1.35187	0	0	scaffold946	16119	16993	-	875	CCA0063S0003	GO:0003674;GO:0005488;GO:0005575;GO:0005622;GO:0005623;GO:0005737;GO:0006091;GO:0008150;GO:0008152;GO:0009314;GO:0009416;GO:0009507;GO:0009526;GO:0009532;GO:0009534;GO:0009535;GO:0009536;GO:0009570;GO:0009579;GO:0009628;GO:0009765;GO:0009768;GO:0009941;GO:0009987;GO:0010287;GO:0015979;GO:0016020;GO:0016168;GO:0019684;GO:0031409;GO:0031967;GO:0031975;GO:0031976;GO:0031984;GO:0034357;GO:0042651;GO:…	K08917	3G8KJ	C	sp|P27524|CB4A_SOLLC Chlorophyll a-b binding protein CP24 10A, chloroplastic OS=Solanum lycopersicum OX=4081 GN=CAP10A PE=3 SV=1	KAG2705147.1 hypothetical protein I3760_05G038900 [Carya illinoinensis]	GO:0006091//generation of precursor metabolites and energy;GO:0008150//biological_process;GO:0008152//metabolic process;GO:0009314//response to radiation;GO:0009416//response to light stimulus;GO:0009628//response to abiotic stimulus;GO:0009765//photosynthesis, light harvesting;GO:0009768//photosynthesis, light harvesting in photosystem I;GO:0009987//cellular process;GO:0015979//photosynthesis;GO…	GO:0005575//cellular_component;GO:0005622//intracellular anatomical structure;GO:0005623//obsolete cell;GO:0005737//cytoplasm;GO:0009507//chloroplast;GO:0009526//plastid envelope;GO:0009532//plastid stroma;GO:0009534//chloroplast thylakoid;GO:0009535//chloroplast thylakoid membrane;GO:0009536//plastid;GO:0009570//chloroplast stroma;GO:0009579//thylakoid;GO:0009941//chloroplast envelope;GO:0010287…	GO:0003674//molecular_function;GO:0005488//binding;GO:0016168//chlorophyll binding;GO:0031409//pigment binding;GO:0043167//ion binding;GO:0043168//anion binding;GO:0046906//tetrapyrrole binding;GO:0048037//obsolete cofactor binding;GO:0097159//organic cyclic compound binding;GO:1901363//heterocyclic compound binding;	ko00196(Photosynthesis - antenna proteins)
		CCA0627S0061	5674.02	2753.14	8594.9	3.12185	1.6424	5.95315e-250	1.99982e-247	scaffold19357	1394810	1395788	-	979	CCA0627S0061	GO:0005575;GO:0005622;GO:0005623;GO:0005737;GO:0008150;GO:0009507;GO:0009534;GO:0009535;GO:0009536;GO:0009579;GO:0010109;GO:0016020;GO:0019222;GO:0031323;GO:0031976;GO:0031984;GO:0034357;GO:0042548;GO:0042549;GO:0042651;GO:0043226;GO:0043227;GO:0043229;GO:0043231;GO:0043467;GO:0044422;GO:0044424;GO:0044434;GO:0044435;GO:0044436;GO:0044444;GO:0044446;GO:0044464;GO:0050789;GO:0050794;GO:0055035;GO:…	K02721	4JUBX	S	sp|Q39194|PSBW_ARATH Photosystem II reaction center W protein, chloroplastic OS=Arabidopsis thaliana OX=3702 GN=PSBW PE=1 SV=2	KAG2713527.1 hypothetical protein I3760_04G180000 [Carya illinoinensis]	GO:0008150//biological_process;GO:0010109//regulation of photosynthesis;GO:0019222//regulation of metabolic process;GO:0031323//regulation of cellular metabolic process;GO:0042548//regulation of photosynthesis, light reaction;GO:0042549//photosystem II stabilization;GO:0043467//regulation of generation of precursor metabolites and energy;GO:0050789//regulation of biological process;GO:0050794//re…	GO:0005575//cellular_component;GO:0005622//intracellular anatomical structure;GO:0005623//obsolete cell;GO:0005737//cytoplasm;GO:0009507//chloroplast;GO:0009534//chloroplast thylakoid;GO:0009535//chloroplast thylakoid membrane;GO:0009536//plastid;GO:0009579//thylakoid;GO:0016020//membrane;GO:0031976//plastid thylakoid;GO:0031984//organelle subcompartment;GO:0034357//photosynthetic membrane;GO:004…	-	ko00195(Photosynthesis)
		CCA0065S0006	713.269	168.922	1257.62	7.44495	2.89626	8.1605e-117	1.02643e-114	scaffold967	32385	33092	+	708	CCA0065S0006	GO:0003674;GO:0005488;GO:0005515;GO:0019904	K02701	3GIFX	S	sp|P49107|PSAN_ARATH Photosystem I reaction center subunit N, chloroplastic OS=Arabidopsis thaliana OX=3702 GN=PSAN PE=1 SV=2	KAG6660675.1 hypothetical protein CIPAW_03G121400 [Carya illinoinensis]	-	-	GO:0003674//molecular_function;GO:0005488//binding;GO:0005515//protein binding;GO:0019904//protein domain specific binding;	ko00195(Photosynthesis)
		CCA0961S0017	690.324	377.003	1003.65	2.66217	1.4126	9.54158e-51	4.04981e-49	scaffold36024	217188	219137	+	1950	CCA0961S0017	GO:0003674;GO:0003824;GO:0005575;GO:0005622;GO:0005623;GO:0005737;GO:0005886;GO:0006091;GO:0006950;GO:0006952;GO:0008150;GO:0008152;GO:0009055;GO:0009314;GO:0009416;GO:0009507;GO:0009512;GO:0009526;GO:0009534;GO:0009535;GO:0009536;GO:0009579;GO:0009605;GO:0009607;GO:0009617;GO:0009628;GO:0009767;GO:0009941;GO:0009987;GO:0010196;GO:0015979;GO:0016020;GO:0016491;GO:0019684;GO:0022900;GO:0031967;GO:…	K02636	4JH7Z	C	sp|P26291|UCRIA_PEA Cytochrome b6-f complex iron-sulfur subunit, chloroplastic OS=Pisum sativum OX=3888 GN=petC PE=2 SV=1	KAG2677943.1 hypothetical protein I3760_12G120000 [Carya illinoinensis]	GO:0006091//generation of precursor metabolites and energy;GO:0006950//response to stress;GO:0006952//defense response;GO:0008150//biological_process;GO:0008152//metabolic process;GO:0009314//response to radiation;GO:0009416//response to light stimulus;GO:0009605//response to external stimulus;GO:0009607//response to biotic stimulus;GO:0009617//response to bacterium;GO:0009628//response to abioti…	GO:0005575//cellular_component;GO:0005622//intracellular anatomical structure;GO:0005623//obsolete cell;GO:0005737//cytoplasm;GO:0005886//plasma membrane;GO:0009507//chloroplast;GO:0009512//cytochrome b6f complex;GO:0009526//plastid envelope;GO:0009534//chloroplast thylakoid;GO:0009535//chloroplast thylakoid membrane;GO:0009536//plastid;GO:0009579//thylakoid;GO:0009941//chloroplast envelope;GO:00…	GO:0003674//molecular_function;GO:0003824//catalytic activity;GO:0009055//electron transfer activity;GO:0016491//oxidoreductase activity;GO:0046028//electron transporter, transferring electrons from cytochrome b6/f complex of photosystem II activity;	ko00195(Photosynthesis)
		CCA1199S0011	252.654	92.4859	412.823	4.46363	2.15822	1.71221e-35	4.90274e-34	scaffold48623	136971	137887	-	917	CCA1199S0011	GO:0003674;GO:0005488;GO:0005515;GO:0005575;GO:0005622;GO:0005623;GO:0005737;GO:0009507;GO:0009526;GO:0009532;GO:0009534;GO:0009535;GO:0009536;GO:0009570;GO:0009579;GO:0009941;GO:0010287;GO:0016020;GO:0019904;GO:0031967;GO:0031975;GO:0031976;GO:0031984;GO:0034357;GO:0042651;GO:0043226;GO:0043227;GO:0043229;GO:0043231;GO:0044422;GO:0044424;GO:0044434;GO:0044435;GO:0044436;GO:0044444;GO:0044446;GO:…	K02694	4JDNV	S	sp|Q9SHE8|PSAF_ARATH Photosystem I reaction center subunit III, chloroplastic OS=Arabidopsis thaliana OX=3702 GN=PSAF PE=1 SV=1	KAG2689633.1 hypothetical protein I3760_09G147600 [Carya illinoinensis]	-	GO:0005575//cellular_component;GO:0005622//intracellular anatomical structure;GO:0005623//obsolete cell;GO:0005737//cytoplasm;GO:0009507//chloroplast;GO:0009526//plastid envelope;GO:0009532//plastid stroma;GO:0009534//chloroplast thylakoid;GO:0009535//chloroplast thylakoid membrane;GO:0009536//plastid;GO:0009570//chloroplast stroma;GO:0009579//thylakoid;GO:0009941//chloroplast envelope;GO:0010287…	GO:0003674//molecular_function;GO:0005488//binding;GO:0005515//protein binding;GO:0019904//protein domain specific binding;	ko00195(Photosynthesis)
		CCA0890S0073	12.908	4.45174	21.3643	4.7991	2.26276	0.00283818	0.00915247	scaffold31884	1442754	1444184	+	1431	CCA0890S0073	GO:0005575;GO:0005622;GO:0005623;GO:0005737;GO:0009507;GO:0009534;GO:0009535;GO:0009536;GO:0009579;GO:0016020;GO:0031976;GO:0031984;GO:0034357;GO:0042651;GO:0043226;GO:0043227;GO:0043229;GO:0043231;GO:0044422;GO:0044424;GO:0044434;GO:0044435;GO:0044436;GO:0044444;GO:0044446;GO:0044464;GO:0055035	K02109	3GG3H	U	sp|P31853|ATPF2_SPIOL ATP synthase subunit b&apos;, chloroplastic OS=Spinacia oleracea OX=3562 GN=ATPF2 PE=1 SV=2	KAG6713248.1 hypothetical protein I3842_05G142400 [Carya illinoinensis]	-	GO:0005575//cellular_component;GO:0005622//intracellular anatomical structure;GO:0005623//obsolete cell;GO:0005737//cytoplasm;GO:0009507//chloroplast;GO:0009534//chloroplast thylakoid;GO:0009535//chloroplast thylakoid membrane;GO:0009536//plastid;GO:0009579//thylakoid;GO:0016020//membrane;GO:0031976//plastid thylakoid;GO:0031984//organelle subcompartment;GO:0034357//photosynthetic membrane;GO:004…	-	ko00195(Photosynthesis);ko00190(Oxidative phosphorylation)
		CCA1199S0076	4110.41	5491.08	2729.74	0.497123	-1.00833	1.22877e-57	6.12074e-56	scaffold48623	1178684	1188125	+	9442	CCA1199S0076	GO:0005575;GO:0005622;GO:0005623;GO:0005634;GO:0005737;GO:0005829;GO:0009507;GO:0009532;GO:0009536;GO:0009570;GO:0043226;GO:0043227;GO:0043229;GO:0043231;GO:0044422;GO:0044424;GO:0044434;GO:0044435;GO:0044444;GO:0044446;GO:0044464	K01006	4JGKR	T	sp|Q42910|PPDK_MESCR Pyruvate, phosphate dikinase, chloroplastic OS=Mesembryanthemum crystallinum OX=3544 GN=PPD PE=2 SV=1	KAG2727327.1 hypothetical protein I3760_01G152400 [Carya illinoinensis]	-	GO:0005575//cellular_component;GO:0005622//intracellular anatomical structure;GO:0005623//obsolete cell;GO:0005634//nucleus;GO:0005737//cytoplasm;GO:0005829//cytosol;GO:0009507//chloroplast;GO:0009532//plastid stroma;GO:0009536//plastid;GO:0009570//chloroplast stroma;GO:0043226//organelle;GO:0043227//membrane-bounded organelle;GO:0043229//intracellular organelle;GO:0043231//intracellular membrane…	-	ko00720(Carbon fixation pathways in prokaryotes);ko00710(Carbon fixation in photosynthetic organisms);ko00620(Pyruvate metabolism);ko00010(Glycolysis / Gluconeogenesis)
		CCA0652S0010	3744.83	5011.84	2477.81	0.49439	-1.01628	3.66868e-56	1.76674e-54	scaffold20336	140236	145155	+	4920	CCA0652S0010	GO:0005575;GO:0005622;GO:0005623;GO:0005737;GO:0005777;GO:0009514;GO:0042579;GO:0043226;GO:0043227;GO:0043229;GO:0043231;GO:0044424;GO:0044444;GO:0044464	K00026	3G9WQ	C	sp|P19446|MDHG_CITLA Malate dehydrogenase, glyoxysomal OS=Citrullus lanatus OX=3654 PE=1 SV=1	KAG2694468.1 hypothetical protein I3760_08G146100 [Carya illinoinensis]	-	GO:0005575//cellular_component;GO:0005622//intracellular anatomical structure;GO:0005623//obsolete cell;GO:0005737//cytoplasm;GO:0005777//peroxisome;GO:0009514//glyoxysome;GO:0042579//microbody;GO:0043226//organelle;GO:0043227//membrane-bounded organelle;GO:0043229//intracellular organelle;GO:0043231//intracellular membrane-bounded organelle;GO:0044424//obsolete intracellular part;GO:0044444//obs…	-	ko00710(Carbon fixation in photosynthetic organisms);ko00630(Glyoxylate and dicarboxylate metabolism);ko00620(Pyruvate metabolism);ko00270(Cysteine and methionine metabolism);ko00020(Citrate cycle (TCA cycle))
		CCA1123S0051	546.735	824.796	268.673	0.325745	-1.61819	3.62071e-52	1.58816e-50	scaffold44721	370452	373720	-	3269	CCA1123S0051	-	K03841	3GDSZ	G	sp|Q9SDL8|F16P2_ORYCO Fructose-1,6-bisphosphatase, cytosolic OS=Oryza coarctata OX=77588 PE=2 SV=1	KAG2705206.1 hypothetical protein I3760_05G041800 [Carya illinoinensis]	-	-	-	ko04922(Glucagon signaling pathway);ko04910(Insulin signaling pathway);ko04152(AMPK signaling pathway);ko00710(Carbon fixation in photosynthetic organisms);ko00680(Methane metabolism);ko00051(Fructose and mannose metabolism);ko00030(Pentose phosphate pathway);ko00010(Glycolysis / Gluconeogenesis)
		CCA0779S0242	413.121	222.934	603.309	2.70622	1.43628	1.48435e-32	3.86465e-31	scaffold26004	1875935	1880734	+	4800	CCA0779S0242	-	K00134	4JRTC	G	sp|Q7FAH2|G3PC2_ORYSJ Glyceraldehyde-3-phosphate dehydrogenase 2, cytosolic OS=Oryza sativa subsp. japonica OX=39947 GN=GAPC2 PE=1 SV=1	KAG2710547.1 hypothetical protein I3760_04G032400 [Carya illinoinensis]	-	-	-	ko05415(Diabetic cardiomyopathy);ko05132(Salmonella infection);ko05130(Pathogenic Escherichia coli infection);ko05010(Alzheimer disease);ko04066(HIF-1 signaling pathway);ko00710(Carbon fixation in photosynthetic organisms);ko00010(Glycolysis / Gluconeogenesis)
		CCA0909S0029	446.101	253.37	638.831	2.52133	1.33419	9.06158e-31	2.21876e-29	scaffold33193	428877	440553	+	11677	CCA0909S0029	GO:0000166;GO:0003674;GO:0003824;GO:0004470;GO:0004471;GO:0005488;GO:0005515;GO:0005524;GO:0005575;GO:0005622;GO:0005623;GO:0005737;GO:0005739;GO:0005759;GO:0006082;GO:0006090;GO:0006108;GO:0006950;GO:0006970;GO:0008144;GO:0008150;GO:0008152;GO:0008270;GO:0009507;GO:0009536;GO:0009628;GO:0009651;GO:0009987;GO:0016491;GO:0016614;GO:0016615;GO:0016616;GO:0017076;GO:0019752;GO:0030554;GO:0031974;GO:…	K00028	4JGIZ	C	sp|P37221|MAOM_SOLTU NAD-dependent malic enzyme 62 kDa isoform, mitochondrial OS=Solanum tuberosum OX=4113 PE=1 SV=1	KAG6628460.1 hypothetical protein CIPAW_14G015200 [Carya illinoinensis]	GO:0006082//organic acid metabolic process;GO:0006090//pyruvate metabolic process;GO:0006108//malate metabolic process;GO:0006950//response to stress;GO:0006970//response to osmotic stress;GO:0008150//biological_process;GO:0008152//metabolic process;GO:0009628//response to abiotic stimulus;GO:0009651//response to salt stress;GO:0009987//cellular process;GO:0019752//carboxylic acid metabolic proce…	GO:0005575//cellular_component;GO:0005622//intracellular anatomical structure;GO:0005623//obsolete cell;GO:0005737//cytoplasm;GO:0005739//mitochondrion;GO:0005759//mitochondrial matrix;GO:0009507//chloroplast;GO:0009536//plastid;GO:0031974//membrane-enclosed lumen;GO:0043226//organelle;GO:0043227//membrane-bounded organelle;GO:0043229//intracellular organelle;GO:0043231//intracellular membrane-bo…	GO:0000166//nucleotide binding;GO:0003674//molecular_function;GO:0003824//catalytic activity;GO:0004470//malic enzyme activity;GO:0004471//malate dehydrogenase (decarboxylating) (NAD+) activity;GO:0005488//binding;GO:0005515//protein binding;GO:0005524//ATP binding;GO:0008144//obsolete drug binding;GO:0008270//zinc ion binding;GO:0016491//oxidoreductase activity;GO:0016614//oxidoreductase activit…	ko00710(Carbon fixation in photosynthetic organisms);ko00620(Pyruvate metabolism)
		CCA0884S0102	24.1625	8.63785	39.6871	4.59456	2.19993	2.95986e-05	0.000140888	scaffold31444	1062626	1065977	-	3352	CCA0884S0102	GO:0003674;GO:0003824;GO:0005575;GO:0005622;GO:0005623;GO:0005737;GO:0006082;GO:0006091;GO:0006099;GO:0006101;GO:0006107;GO:0006108;GO:0006139;GO:0006725;GO:0006732;GO:0006733;GO:0006734;GO:0006753;GO:0006793;GO:0006796;GO:0006807;GO:0008150;GO:0008152;GO:0009060;GO:0009117;GO:0009987;GO:0015980;GO:0016020;GO:0016491;GO:0016614;GO:0016615;GO:0016616;GO:0016999;GO:0017144;GO:0019362;GO:0019637;GO:…	K00025	4JKQ1	C	sp|Q9FSF0|MDH_TOBAC Malate dehydrogenase OS=Nicotiana tabacum OX=4097 GN=MD1 PE=1 SV=1	KAG2672201.1 hypothetical protein I3760_13G029000 [Carya illinoinensis]	GO:0006082//organic acid metabolic process;GO:0006091//generation of precursor metabolites and energy;GO:0006099//tricarboxylic acid cycle;GO:0006101//citrate metabolic process;GO:0006107//oxaloacetate metabolic process;GO:0006108//malate metabolic process;GO:0006139//nucleobase-containing compound metabolic process;GO:0006725//cellular aromatic compound metabolic process;GO:0006732//obsolete coe…	GO:0005575//cellular_component;GO:0005622//intracellular anatomical structure;GO:0005623//obsolete cell;GO:0005737//cytoplasm;GO:0016020//membrane;GO:0044424//obsolete intracellular part;GO:0044464//obsolete cell part;	GO:0003674//molecular_function;GO:0003824//catalytic activity;GO:0016491//oxidoreductase activity;GO:0016614//oxidoreductase activity, acting on CH-OH group of donors;GO:0016615//malate dehydrogenase activity;GO:0016616//oxidoreductase activity, acting on the CH-OH group of donors, NAD or NADP as acceptor;GO:0030060//L-malate dehydrogenase activity;	ko04964(Proximal tubule bicarbonate reclamation);ko00710(Carbon fixation in photosynthetic organisms);ko00630(Glyoxylate and dicarboxylate metabolism);ko00620(Pyruvate metabolism);ko00270(Cysteine and methionine metabolism);ko00020(Citrate cycle (TCA cycle))
		CCA1653S0008	7.09989	12.1872	2.01254	0.165135	-2.59828	0.0116606	0.0321942	scaffold68152	83421	90922	-	7502	CCA1653S0008	GO:0003674;GO:0003824;GO:0004069;GO:0005488;GO:0005507;GO:0005575;GO:0005622;GO:0005623;GO:0005737;GO:0005739;GO:0006082;GO:0006103;GO:0006520;GO:0006531;GO:0006536;GO:0006807;GO:0008150;GO:0008152;GO:0008483;GO:0009064;GO:0009066;GO:0009987;GO:0010035;GO:0010038;GO:0016740;GO:0016769;GO:0019752;GO:0042221;GO:0043167;GO:0043169;GO:0043226;GO:0043227;GO:0043229;GO:0043231;GO:0043436;GO:0043648;GO:…	K14455	3G9G2	E	sp|P46643|AAT1_ARATH Aspartate aminotransferase, mitochondrial OS=Arabidopsis thaliana OX=3702 GN=ASP1 PE=1 SV=1	KAG2717641.1 hypothetical protein I3760_03G185700 [Carya illinoinensis]	GO:0006082//organic acid metabolic process;GO:0006103//2-oxoglutarate metabolic process;GO:0006520//cellular amino acid metabolic process;GO:0006531//aspartate metabolic process;GO:0006536//glutamate metabolic process;GO:0006807//nitrogen compound metabolic process;GO:0008150//biological_process;GO:0008152//metabolic process;GO:0009064//glutamine family amino acid metabolic process;GO:0009066//as…	GO:0005575//cellular_component;GO:0005622//intracellular anatomical structure;GO:0005623//obsolete cell;GO:0005737//cytoplasm;GO:0005739//mitochondrion;GO:0043226//organelle;GO:0043227//membrane-bounded organelle;GO:0043229//intracellular organelle;GO:0043231//intracellular membrane-bounded organelle;GO:0044424//obsolete intracellular part;GO:0044444//obsolete cytoplasmic part;GO:0044464//obsolet…	GO:0003674//molecular_function;GO:0003824//catalytic activity;GO:0004069//L-aspartate:2-oxoglutarate aminotransferase activity;GO:0005488//binding;GO:0005507//copper ion binding;GO:0008483//transaminase activity;GO:0016740//transferase activity;GO:0016769//transferase activity, transferring nitrogenous groups;GO:0043167//ion binding;GO:0043169//cation binding;GO:0046872//metal ion binding;GO:0046…	ko04975(Fat digestion and absorption);ko00960(Tropane, piperidine and pyridine alkaloid biosynthesis);ko00950(Isoquinoline alkaloid biosynthesis);ko00710(Carbon fixation in photosynthetic organisms);ko00400(Phenylalanine, tyrosine and tryptophan biosynthesis);ko00360(Phenylalanine metabolism);ko00350(Tyrosine metabolism);ko00330(Arginine and proline metabolism);ko00270(Cysteine and methionine met…
		CCA0961S0107	4.6217	8.24843	0.994966	0.120625	-3.0514	0.0232982	0.0584652	scaffold36024	1002503	1006975	-	4473	CCA0961S0107	GO:0003674;GO:0003824;GO:0005488;GO:0005507;GO:0005575;GO:0005576;GO:0005618;GO:0005622;GO:0005623;GO:0005737;GO:0005739;GO:0006950;GO:0006952;GO:0006970;GO:0008150;GO:0008152;GO:0009266;GO:0009409;GO:0009507;GO:0009536;GO:0009605;GO:0009607;GO:0009617;GO:0009628;GO:0009651;GO:0010035;GO:0010038;GO:0016020;GO:0016491;GO:0016614;GO:0016615;GO:0016616;GO:0030060;GO:0030312;GO:0042221;GO:0042742;GO:…	K00026	4JTBC	C	sp|P17783|MDHM_CITLA Malate dehydrogenase, mitochondrial OS=Citrullus lanatus OX=3654 GN=MMDH PE=1 SV=1	KAG6685466.1 hypothetical protein I3842_12G113200 [Carya illinoinensis]	GO:0006950//response to stress;GO:0006952//defense response;GO:0006970//response to osmotic stress;GO:0008150//biological_process;GO:0008152//metabolic process;GO:0009266//response to temperature stimulus;GO:0009409//response to cold;GO:0009605//response to external stimulus;GO:0009607//response to biotic stimulus;GO:0009617//response to bacterium;GO:0009628//response to abiotic stimulus;GO:00096…	GO:0005575//cellular_component;GO:0005576//extracellular region;GO:0005618//cell wall;GO:0005622//intracellular anatomical structure;GO:0005623//obsolete cell;GO:0005737//cytoplasm;GO:0005739//mitochondrion;GO:0009507//chloroplast;GO:0009536//plastid;GO:0016020//membrane;GO:0030312//external encapsulating structure;GO:0043226//organelle;GO:0043227//membrane-bounded organelle;GO:0043229//intracell…	GO:0003674//molecular_function;GO:0003824//catalytic activity;GO:0005488//binding;GO:0005507//copper ion binding;GO:0016491//oxidoreductase activity;GO:0016614//oxidoreductase activity, acting on CH-OH group of donors;GO:0016615//malate dehydrogenase activity;GO:0016616//oxidoreductase activity, acting on the CH-OH group of donors, NAD or NADP as acceptor;GO:0030060//L-malate dehydrogenase activi…	ko00710(Carbon fixation in photosynthetic organisms);ko00630(Glyoxylate and dicarboxylate metabolism);ko00620(Pyruvate metabolism);ko00270(Cysteine and methionine metabolism);ko00020(Citrate cycle (TCA cycle))
	35CC/CI vs 25 CC/CI	CCA0542S0008	46032.3	30021.7	62043	2.06661	1.04726	6.11708e-291	2.48919e-288	scaffold16208	127840	129217	-	1378	CCA0542S0008	-	K08915	4JFI3	C	sp|Q07473|CB4A_ARATH Chlorophyll a-b binding protein CP29.1, chloroplastic OS=Arabidopsis thaliana OX=3702 GN=LHCB4.1 PE=1 SV=1	KAG2690836.1 hypothetical protein I3760_09G208300 [Carya illinoinensis]	-	-	-	ko00196(Photosynthesis - antenna proteins)
		CCA1015S0047	25188.3	15182.4	35194.2	2.31809	1.21294	3.49293e-229	9.71747e-227	scaffold38634	557987	559399	-	1413	CCA1015S0047	GO:0003674;GO:0005488;GO:0005515;GO:0005575;GO:0005622;GO:0005623;GO:0005737;GO:0006091;GO:0006950;GO:0008150;GO:0008152;GO:0009266;GO:0009314;GO:0009409;GO:0009416;GO:0009507;GO:0009526;GO:0009532;GO:0009534;GO:0009535;GO:0009536;GO:0009570;GO:0009579;GO:0009628;GO:0009637;GO:0009639;GO:0009642;GO:0009644;GO:0009645;GO:0009765;GO:0009768;GO:0009941;GO:0009987;GO:0010114;GO:0010218;GO:0010287;GO:…	K08907	4JD4X	C	sp|P12360|CB11_SOLLC Chlorophyll a-b binding protein 6A, chloroplastic OS=Solanum lycopersicum OX=4081 GN=CAB6A PE=2 SV=1	KAG2729927.1 hypothetical protein I3760_01G271300 [Carya illinoinensis]	GO:0006091//generation of precursor metabolites and energy;GO:0006950//response to stress;GO:0008150//biological_process;GO:0008152//metabolic process;GO:0009266//response to temperature stimulus;GO:0009314//response to radiation;GO:0009409//response to cold;GO:0009416//response to light stimulus;GO:0009628//response to abiotic stimulus;GO:0009637//response to blue light;GO:0009639//response to r…	GO:0005575//cellular_component;GO:0005622//intracellular anatomical structure;GO:0005623//obsolete cell;GO:0005737//cytoplasm;GO:0009507//chloroplast;GO:0009526//plastid envelope;GO:0009532//plastid stroma;GO:0009534//chloroplast thylakoid;GO:0009535//chloroplast thylakoid membrane;GO:0009536//plastid;GO:0009570//chloroplast stroma;GO:0009579//thylakoid;GO:0009941//chloroplast envelope;GO:0010287…	GO:0003674//molecular_function;GO:0005488//binding;GO:0005515//protein binding;GO:0016168//chlorophyll binding;GO:0019904//protein domain specific binding;GO:0031409//pigment binding;GO:0043167//ion binding;GO:0043168//anion binding;GO:0046906//tetrapyrrole binding;GO:0048037//obsolete cofactor binding;GO:0097159//organic cyclic compound binding;GO:1901363//heterocyclic compound binding;	ko00196(Photosynthesis - antenna proteins)
		CCA0597S0020	4586.16	6236.72	2935.61	0.470698	-1.08713	1.47848e-134	1.72261e-132	scaffold18270	277770	278986	-	1217	CCA0597S0020	GO:0005575;GO:0005622;GO:0005623;GO:0005737;GO:0006091;GO:0006950;GO:0006952;GO:0008150;GO:0008152;GO:0009266;GO:0009409;GO:0009507;GO:0009526;GO:0009532;GO:0009534;GO:0009535;GO:0009536;GO:0009570;GO:0009579;GO:0009605;GO:0009607;GO:0009617;GO:0009628;GO:0009719;GO:0009725;GO:0009735;GO:0009767;GO:0009772;GO:0009773;GO:0009941;GO:0009987;GO:0010033;GO:0010287;GO:0010319;GO:0015979;GO:0016020;GO:…	K02113	3HR8B	C	sp|P32980|ATPD_TOBAC ATP synthase delta chain, chloroplastic OS=Nicotiana tabacum OX=4097 GN=ATPD PE=2 SV=1	KAG2676222.1 hypothetical protein I3760_12G042600 [Carya illinoinensis]	GO:0006091//generation of precursor metabolites and energy;GO:0006950//response to stress;GO:0006952//defense response;GO:0008150//biological_process;GO:0008152//metabolic process;GO:0009266//response to temperature stimulus;GO:0009409//response to cold;GO:0009605//response to external stimulus;GO:0009607//response to biotic stimulus;GO:0009617//response to bacterium;GO:0009628//response to abiot…	GO:0005575//cellular_component;GO:0005622//intracellular anatomical structure;GO:0005623//obsolete cell;GO:0005737//cytoplasm;GO:0009507//chloroplast;GO:0009526//plastid envelope;GO:0009532//plastid stroma;GO:0009534//chloroplast thylakoid;GO:0009535//chloroplast thylakoid membrane;GO:0009536//plastid;GO:0009570//chloroplast stroma;GO:0009579//thylakoid;GO:0009941//chloroplast envelope;GO:0010287…	-	ko00195(Photosynthesis);ko00190(Oxidative phosphorylation)
		CCA0627S0061	5421.78	2877.53	7966.03	2.76836	1.46903	5.35236e-88	3.61205e-86	scaffold19357	1394810	1395788	-	979	CCA0627S0061	GO:0005575;GO:0005622;GO:0005623;GO:0005737;GO:0008150;GO:0009507;GO:0009534;GO:0009535;GO:0009536;GO:0009579;GO:0010109;GO:0016020;GO:0019222;GO:0031323;GO:0031976;GO:0031984;GO:0034357;GO:0042548;GO:0042549;GO:0042651;GO:0043226;GO:0043227;GO:0043229;GO:0043231;GO:0043467;GO:0044422;GO:0044424;GO:0044434;GO:0044435;GO:0044436;GO:0044444;GO:0044446;GO:0044464;GO:0050789;GO:0050794;GO:0055035;GO:…	K02721	4JUBX	S	sp|Q39194|PSBW_ARATH Photosystem II reaction center W protein, chloroplastic OS=Arabidopsis thaliana OX=3702 GN=PSBW PE=1 SV=2	KAG2713527.1 hypothetical protein I3760_04G180000 [Carya illinoinensis]	GO:0008150//biological_process;GO:0010109//regulation of photosynthesis;GO:0019222//regulation of metabolic process;GO:0031323//regulation of cellular metabolic process;GO:0042548//regulation of photosynthesis, light reaction;GO:0042549//photosystem II stabilization;GO:0043467//regulation of generation of precursor metabolites and energy;GO:0050789//regulation of biological process;GO:0050794//re…	GO:0005575//cellular_component;GO:0005622//intracellular anatomical structure;GO:0005623//obsolete cell;GO:0005737//cytoplasm;GO:0009507//chloroplast;GO:0009534//chloroplast thylakoid;GO:0009535//chloroplast thylakoid membrane;GO:0009536//plastid;GO:0009579//thylakoid;GO:0016020//membrane;GO:0031976//plastid thylakoid;GO:0031984//organelle subcompartment;GO:0034357//photosynthetic membrane;GO:004…	-	ko00195(Photosynthesis)
		CCA0961S0017	1230.66	759.389	1701.93	2.24118	1.16426	1.76095e-56	7.19799e-55	scaffold36024	217188	219137	+	1950	CCA0961S0017	GO:0003674;GO:0003824;GO:0005575;GO:0005622;GO:0005623;GO:0005737;GO:0005886;GO:0006091;GO:0006950;GO:0006952;GO:0008150;GO:0008152;GO:0009055;GO:0009314;GO:0009416;GO:0009507;GO:0009512;GO:0009526;GO:0009534;GO:0009535;GO:0009536;GO:0009579;GO:0009605;GO:0009607;GO:0009617;GO:0009628;GO:0009767;GO:0009941;GO:0009987;GO:0010196;GO:0015979;GO:0016020;GO:0016491;GO:0019684;GO:0022900;GO:0031967;GO:…	K02636	4JH7Z	C	sp|P26291|UCRIA_PEA Cytochrome b6-f complex iron-sulfur subunit, chloroplastic OS=Pisum sativum OX=3888 GN=petC PE=2 SV=1	KAG2677943.1 hypothetical protein I3760_12G120000 [Carya illinoinensis]	GO:0006091//generation of precursor metabolites and energy;GO:0006950//response to stress;GO:0006952//defense response;GO:0008150//biological_process;GO:0008152//metabolic process;GO:0009314//response to radiation;GO:0009416//response to light stimulus;GO:0009605//response to external stimulus;GO:0009607//response to biotic stimulus;GO:0009617//response to bacterium;GO:0009628//response to abioti…	GO:0005575//cellular_component;GO:0005622//intracellular anatomical structure;GO:0005623//obsolete cell;GO:0005737//cytoplasm;GO:0005886//plasma membrane;GO:0009507//chloroplast;GO:0009512//cytochrome b6f complex;GO:0009526//plastid envelope;GO:0009534//chloroplast thylakoid;GO:0009535//chloroplast thylakoid membrane;GO:0009536//plastid;GO:0009579//thylakoid;GO:0009941//chloroplast envelope;GO:00…	GO:0003674//molecular_function;GO:0003824//catalytic activity;GO:0009055//electron transfer activity;GO:0016491//oxidoreductase activity;GO:0046028//electron transporter, transferring electrons from cytochrome b6/f complex of photosystem II activity;	ko00195(Photosynthesis)
		CCA0986S0062	23.5156	45.5128	1.51847	0.0333636	-4.90558	6.94949e-08	4.39099e-07	scaffold37437	834688	835268	-	581	CCA0986S0062	GO:0005575;GO:0005622;GO:0005623;GO:0005737;GO:0008150;GO:0008152;GO:0009314;GO:0009416;GO:0009507;GO:0009536;GO:0009628;GO:0009987;GO:0015979;GO:0043226;GO:0043227;GO:0043229;GO:0043231;GO:0044237;GO:0044424;GO:0044444;GO:0044464;GO:0050896	K02639	4JTYX	C	sp|Q43517|FER1_SOLLC Ferredoxin-1, chloroplastic OS=Solanum lycopersicum OX=4081 GN=SEND33 PE=2 SV=1	XP_018842031.1 ferredoxin-A-like [Juglans regia]	GO:0008150//biological_process;GO:0008152//metabolic process;GO:0009314//response to radiation;GO:0009416//response to light stimulus;GO:0009628//response to abiotic stimulus;GO:0009987//cellular process;GO:0015979//photosynthesis;GO:0044237//cellular metabolic process;GO:0050896//response to stimulus;	GO:0005575//cellular_component;GO:0005622//intracellular anatomical structure;GO:0005623//obsolete cell;GO:0005737//cytoplasm;GO:0009507//chloroplast;GO:0009536//plastid;GO:0043226//organelle;GO:0043227//membrane-bounded organelle;GO:0043229//intracellular organelle;GO:0043231//intracellular membrane-bounded organelle;GO:0044424//obsolete intracellular part;GO:0044444//obsolete cytoplasmic part;G…	-	ko00195(Photosynthesis)
		CCA0576S0072	135.645	182.653	88.636	0.485269	-1.04314	4.91373e-07	2.8317e-06	scaffold17401	872495	873711	+	1217	CCA0576S0072	GO:0001101;GO:0003674;GO:0005198;GO:0005488;GO:0005515;GO:0005575;GO:0005622;GO:0005623;GO:0005737;GO:0006091;GO:0006950;GO:0008150;GO:0008152;GO:0009314;GO:0009416;GO:0009507;GO:0009526;GO:0009532;GO:0009534;GO:0009535;GO:0009536;GO:0009570;GO:0009579;GO:0009628;GO:0009635;GO:0009636;GO:0009642;GO:0009644;GO:0009719;GO:0009725;GO:0009737;GO:0009765;GO:0009768;GO:0009769;GO:0009941;GO:0009987;GO:…	K08914	3G92Q	C	sp|P27489|CB23_SOLLC Chlorophyll a-b binding protein 13, chloroplastic OS=Solanum lycopersicum OX=4081 GN=CAB13 PE=1 SV=1	KAG2677935.1 hypothetical protein I3760_12G119300 [Carya illinoinensis]	GO:0001101//response to acid chemical;GO:0006091//generation of precursor metabolites and energy;GO:0006950//response to stress;GO:0008150//biological_process;GO:0008152//metabolic process;GO:0009314//response to radiation;GO:0009416//response to light stimulus;GO:0009628//response to abiotic stimulus;GO:0009635//response to herbicide;GO:0009636//response to toxic substance;GO:0009642//response t…	GO:0005575//cellular_component;GO:0005622//intracellular anatomical structure;GO:0005623//obsolete cell;GO:0005737//cytoplasm;GO:0009507//chloroplast;GO:0009526//plastid envelope;GO:0009532//plastid stroma;GO:0009534//chloroplast thylakoid;GO:0009535//chloroplast thylakoid membrane;GO:0009536//plastid;GO:0009570//chloroplast stroma;GO:0009579//thylakoid;GO:0009941//chloroplast envelope;GO:0010287…	GO:0003674//molecular_function;GO:0005198//structural molecule activity;GO:0005488//binding;GO:0005515//protein binding;GO:0016168//chlorophyll binding;GO:0019904//protein domain specific binding;GO:0031409//pigment binding;GO:0043167//ion binding;GO:0043168//anion binding;GO:0046906//tetrapyrrole binding;GO:0048037//obsolete cofactor binding;GO:0097159//organic cyclic compound binding;GO:1901363…	ko00196(Photosynthesis - antenna proteins)
		CCA0786S0044	6.19912	1.42816	10.9701	7.68127	2.94134	0.0111478	0.0302782	scaffold26442	1334888	1336134	+	1247	CCA0786S0044	-	K02705	4JVDZ	P	sp|A9LYI1|PSBC_ACOAM Photosystem II CP43 reaction center protein OS=Acorus americanus OX=263995 GN=psbC PE=3 SV=1	ARO79858.1 photosystem II CP43 chlorophyll apoprotein, partial [Gaultheria hookeri]	-	-	-	ko00195(Photosynthesis)
		CCA0904S0122	5.57043	9.62767	1.5132	0.157172	-2.66959	0.0254719	0.0622328	scaffold32753	1071249	1074944	-	3696	CCA0904S0122	GO:0005575;GO:0005622;GO:0005623;GO:0005737;GO:0009507;GO:0009534;GO:0009535;GO:0009536;GO:0009579;GO:0016020;GO:0031976;GO:0031984;GO:0034357;GO:0042651;GO:0043226;GO:0043227;GO:0043229;GO:0043231;GO:0044422;GO:0044424;GO:0044434;GO:0044435;GO:0044436;GO:0044444;GO:0044446;GO:0044464;GO:0055035	K02109	4JKB2	U	-	KAG6643787.1 hypothetical protein CIPAW_08G010600 [Carya illinoinensis]	-	GO:0005575//cellular_component;GO:0005622//intracellular anatomical structure;GO:0005623//obsolete cell;GO:0005737//cytoplasm;GO:0009507//chloroplast;GO:0009534//chloroplast thylakoid;GO:0009535//chloroplast thylakoid membrane;GO:0009536//plastid;GO:0009579//thylakoid;GO:0016020//membrane;GO:0031976//plastid thylakoid;GO:0031984//organelle subcompartment;GO:0034357//photosynthetic membrane;GO:004…	-	ko00195(Photosynthesis);ko00190(Oxidative phosphorylation)
		CCA1118S0034	19.7634	12.1499	27.3768	2.25325	1.172	0.0357195	0.0829025	scaffold44391	659773	661124	-	1352	CCA1118S0034	GO:0001101;GO:0003674;GO:0005488;GO:0005515;GO:0005575;GO:0005622;GO:0005623;GO:0005737;GO:0005773;GO:0005774;GO:0006091;GO:0006950;GO:0008150;GO:0008152;GO:0009266;GO:0009269;GO:0009314;GO:0009409;GO:0009414;GO:0009415;GO:0009416;GO:0009503;GO:0009507;GO:0009517;GO:0009521;GO:0009522;GO:0009523;GO:0009526;GO:0009532;GO:0009534;GO:0009535;GO:0009536;GO:0009570;GO:0009579;GO:0009628;GO:0009637;GO:…	K08913	3HY8A	C	sp|P12062|CB26_PETSP Chlorophyll a-b binding protein 37, chloroplastic OS=Petunia sp. OX=4104 GN=CAB37 PE=3 SV=1	XP_030496863.1 chlorophyll a-b binding protein 151, chloroplastic [Cannabis sativa]	GO:0001101//response to acid chemical;GO:0006091//generation of precursor metabolites and energy;GO:0006950//response to stress;GO:0008150//biological_process;GO:0008152//metabolic process;GO:0009266//response to temperature stimulus;GO:0009269//response to desiccation;GO:0009314//response to radiation;GO:0009409//response to cold;GO:0009414//response to water deprivation;GO:0009415//response to …	GO:0005575//cellular_component;GO:0005622//intracellular anatomical structure;GO:0005623//obsolete cell;GO:0005737//cytoplasm;GO:0005773//vacuole;GO:0005774//vacuolar membrane;GO:0009503//thylakoid light-harvesting complex;GO:0009507//chloroplast;GO:0009517//PSII associated light-harvesting complex II;GO:0009521//photosystem;GO:0009522//photosystem I;GO:0009523//photosystem II;GO:0009526//plastid…	GO:0003674//molecular_function;GO:0005488//binding;GO:0005515//protein binding;GO:0016168//chlorophyll binding;GO:0019904//protein domain specific binding;GO:0031409//pigment binding;GO:0043167//ion binding;GO:0043168//anion binding;GO:0046906//tetrapyrrole binding;GO:0048037//obsolete cofactor binding;GO:0097159//organic cyclic compound binding;GO:1901363//heterocyclic compound binding;	ko00196(Photosynthesis - antenna proteins)
		CCA1194S0021	2944.24	5293.89	594.583	0.112315	-3.15438	3.43733e-166	5.35517e-164	scaffold48296	363915	372358	+	8444	CCA1194S0021	GO:0003674;GO:0003824;GO:0004470;GO:0004473;GO:0005488;GO:0005515;GO:0005575;GO:0005622;GO:0005623;GO:0005737;GO:0006082;GO:0006090;GO:0006108;GO:0006629;GO:0006631;GO:0006633;GO:0008150;GO:0008152;GO:0008270;GO:0008610;GO:0009058;GO:0009507;GO:0009536;GO:0009987;GO:0016043;GO:0016053;GO:0016491;GO:0016614;GO:0016615;GO:0016616;GO:0019752;GO:0022607;GO:0032787;GO:0042802;GO:0042803;GO:0043167;GO:…	K00029	3G98C	C	sp|Q9CA83|MAOP4_ARATH NADP-dependent malic enzyme 4, chloroplastic OS=Arabidopsis thaliana OX=3702 GN=NADP-ME4 PE=1 SV=1	KAG6669261.1 hypothetical protein CIPAW_01G231800 [Carya illinoinensis]	GO:0006082//organic acid metabolic process;GO:0006090//pyruvate metabolic process;GO:0006108//malate metabolic process;GO:0006629//lipid metabolic process;GO:0006631//fatty acid metabolic process;GO:0006633//fatty acid biosynthetic process;GO:0008150//biological_process;GO:0008152//metabolic process;GO:0008610//lipid biosynthetic process;GO:0009058//biosynthetic process;GO:0009987//cellular proce…	GO:0005575//cellular_component;GO:0005622//intracellular anatomical structure;GO:0005623//obsolete cell;GO:0005737//cytoplasm;GO:0009507//chloroplast;GO:0009536//plastid;GO:0043226//organelle;GO:0043227//membrane-bounded organelle;GO:0043229//intracellular organelle;GO:0043231//intracellular membrane-bounded organelle;GO:0044424//obsolete intracellular part;GO:0044444//obsolete cytoplasmic part;G…	GO:0003674//molecular_function;GO:0003824//catalytic activity;GO:0004470//malic enzyme activity;GO:0004473//malate dehydrogenase (decarboxylating) (NADP+) activity;GO:0005488//binding;GO:0005515//protein binding;GO:0008270//zinc ion binding;GO:0016491//oxidoreductase activity;GO:0016614//oxidoreductase activity, acting on CH-OH group of donors;GO:0016615//malate dehydrogenase activity;GO:0016616/…	ko03320(PPAR signaling pathway);ko00710(Carbon fixation in photosynthetic organisms);ko00620(Pyruvate metabolism)
		CCA0708S0072	403.892	177.743	630.041	3.54467	1.82565	4.25188e-47	1.44543e-45	scaffold23612	891627	896632	+	5006	CCA0708S0072	GO:0002376;GO:0003674;GO:0003824;GO:0004611;GO:0004612;GO:0005575;GO:0005622;GO:0005623;GO:0005634;GO:0005730;GO:0005737;GO:0005829;GO:0005975;GO:0005996;GO:0006006;GO:0006094;GO:0006950;GO:0006952;GO:0006955;GO:0007154;GO:0008150;GO:0008152;GO:0009058;GO:0009267;GO:0009605;GO:0009607;GO:0009620;GO:0009814;GO:0009817;GO:0009987;GO:0009991;GO:0010035;GO:0010038;GO:0016020;GO:0016036;GO:0016051;GO:…	K01610	4JECA	T	sp|Q9T074|PCKA1_ARATH Phosphoenolpyruvate carboxykinase (ATP) 1 OS=Arabidopsis thaliana OX=3702 GN=PCK1 PE=1 SV=1	KAG6648641.1 hypothetical protein CIPAW_07G160800 [Carya illinoinensis]	GO:0002376//immune system process;GO:0005975//carbohydrate metabolic process;GO:0005996//monosaccharide metabolic process;GO:0006006//glucose metabolic process;GO:0006094//gluconeogenesis;GO:0006950//response to stress;GO:0006952//defense response;GO:0006955//immune response;GO:0007154//cell communication;GO:0008150//biological_process;GO:0008152//metabolic process;GO:0009058//biosynthetic proces…	GO:0005575//cellular_component;GO:0005622//intracellular anatomical structure;GO:0005623//obsolete cell;GO:0005634//nucleus;GO:0005730//nucleolus;GO:0005737//cytoplasm;GO:0005829//cytosol;GO:0016020//membrane;GO:0031974//membrane-enclosed lumen;GO:0031981//nuclear lumen;GO:0043226//organelle;GO:0043227//membrane-bounded organelle;GO:0043228//non-membrane-bounded organelle;GO:0043229//intracellula…	GO:0003674//molecular_function;GO:0003824//catalytic activity;GO:0004611//phosphoenolpyruvate carboxykinase activity;GO:0004612//phosphoenolpyruvate carboxykinase (ATP) activity;GO:0016829//lyase activity;GO:0016830//carbon-carbon lyase activity;GO:0016831//carboxy-lyase activity;	ko00710(Carbon fixation in photosynthetic organisms);ko00620(Pyruvate metabolism);ko00020(Citrate cycle (TCA cycle));ko00010(Glycolysis / Gluconeogenesis)
		CCA0546S0123	643.667	881.973	405.361	0.459607	-1.12153	1.90271e-30	4.01823e-29	scaffold16316	1497335	1501418	+	4084	CCA0546S0123	GO:0003674;GO:0003824;GO:0005575;GO:0005576;GO:0005622;GO:0005623;GO:0005737;GO:0005739;GO:0006082;GO:0006091;GO:0006099;GO:0006101;GO:0006107;GO:0006108;GO:0006139;GO:0006725;GO:0006732;GO:0006733;GO:0006734;GO:0006753;GO:0006793;GO:0006796;GO:0006807;GO:0008150;GO:0008152;GO:0008746;GO:0009060;GO:0009117;GO:0009507;GO:0009526;GO:0009532;GO:0009536;GO:0009570;GO:0009579;GO:0009941;GO:0009987;GO:…	K00051	3GAQ1	C	sp|O48902|MDHP_MEDSA Malate dehydrogenase [NADP], chloroplastic OS=Medicago sativa OX=3879 GN=MDH1 PE=2 SV=1	KAG2723413.1 hypothetical protein I3760_02G169600 [Carya illinoinensis]	GO:0006082//organic acid metabolic process;GO:0006091//generation of precursor metabolites and energy;GO:0006099//tricarboxylic acid cycle;GO:0006101//citrate metabolic process;GO:0006107//oxaloacetate metabolic process;GO:0006108//malate metabolic process;GO:0006139//nucleobase-containing compound metabolic process;GO:0006725//cellular aromatic compound metabolic process;GO:0006732//obsolete coe…	GO:0005575//cellular_component;GO:0005576//extracellular region;GO:0005622//intracellular anatomical structure;GO:0005623//obsolete cell;GO:0005737//cytoplasm;GO:0005739//mitochondrion;GO:0009507//chloroplast;GO:0009526//plastid envelope;GO:0009532//plastid stroma;GO:0009536//plastid;GO:0009570//chloroplast stroma;GO:0009579//thylakoid;GO:0009941//chloroplast envelope;GO:0031967//organelle envelo…	GO:0003674//molecular_function;GO:0003824//catalytic activity;GO:0008746//NAD(P)+ transhydrogenase activity;GO:0016491//oxidoreductase activity;GO:0016614//oxidoreductase activity, acting on CH-OH group of donors;GO:0016615//malate dehydrogenase activity;GO:0016616//oxidoreductase activity, acting on the CH-OH group of donors, NAD or NADP as acceptor;GO:0016651//oxidoreductase activity, acting on…	ko00710(Carbon fixation in photosynthetic organisms);ko00620(Pyruvate metabolism)
		CCA1123S0051	618.57	851.786	385.354	0.452408	-1.1443	2.34737e-19	3.26524e-18	scaffold44721	370452	373720	-	3269	CCA1123S0051	-	K03841	3GDSZ	G	sp|Q9SDL8|F16P2_ORYCO Fructose-1,6-bisphosphatase, cytosolic OS=Oryza coarctata OX=77588 PE=2 SV=1	KAG2705206.1 hypothetical protein I3760_05G041800 [Carya illinoinensis]	-	-	-	ko04922(Glucagon signaling pathway);ko04910(Insulin signaling pathway);ko04152(AMPK signaling pathway);ko00710(Carbon fixation in photosynthetic organisms);ko00680(Methane metabolism);ko00051(Fructose and mannose metabolism);ko00030(Pentose phosphate pathway);ko00010(Glycolysis / Gluconeogenesis)
		CCA0754S0151	172.358	93.8348	250.881	2.67365	1.41881	3.93081e-14	4.07334e-13	scaffold25243	1631210	1636873	-	5664	CCA0754S0151	GO:0000166;GO:0001666;GO:0003674;GO:0003824;GO:0004021;GO:0005488;GO:0005524;GO:0005575;GO:0005622;GO:0005623;GO:0005737;GO:0005739;GO:0006082;GO:0006520;GO:0006522;GO:0006524;GO:0006807;GO:0006950;GO:0008144;GO:0008150;GO:0008152;GO:0008483;GO:0009056;GO:0009063;GO:0009078;GO:0009080;GO:0009507;GO:0009536;GO:0009628;GO:0009987;GO:0010035;GO:0010038;GO:0016054;GO:0016740;GO:0016769;GO:0017076;GO:…	K00814	3GG4I	E	sp|Q9LDV4|ALAT2_ARATH Alanine aminotransferase 2, mitochondrial OS=Arabidopsis thaliana OX=3702 GN=ALAAT2 PE=1 SV=1	KAG6664981.1 hypothetical protein CIPAW_02G131100 [Carya illinoinensis]	GO:0001666//response to hypoxia;GO:0006082//organic acid metabolic process;GO:0006520//cellular amino acid metabolic process;GO:0006522//alanine metabolic process;GO:0006524//alanine catabolic process;GO:0006807//nitrogen compound metabolic process;GO:0006950//response to stress;GO:0008150//biological_process;GO:0008152//metabolic process;GO:0009056//catabolic process;GO:0009063//cellular amino a…	GO:0005575//cellular_component;GO:0005622//intracellular anatomical structure;GO:0005623//obsolete cell;GO:0005737//cytoplasm;GO:0005739//mitochondrion;GO:0009507//chloroplast;GO:0009536//plastid;GO:0043226//organelle;GO:0043227//membrane-bounded organelle;GO:0043229//intracellular organelle;GO:0043231//intracellular membrane-bounded organelle;GO:0044424//obsolete intracellular part;GO:0044444//o…	GO:0000166//nucleotide binding;GO:0003674//molecular_function;GO:0003824//catalytic activity;GO:0004021//L-alanine:2-oxoglutarate aminotransferase activity;GO:0005488//binding;GO:0005524//ATP binding;GO:0008144//obsolete drug binding;GO:0008483//transaminase activity;GO:0016740//transferase activity;GO:0016769//transferase activity, transferring nitrogenous groups;GO:0017076//purine nucleotide bi…	ko00710(Carbon fixation in photosynthetic organisms);ko00250(Alanine, aspartate and glutamate metabolism);ko00220(Arginine biosynthesis)
		CCA0546S0268	180.927	105.737	256.118	2.42222	1.27633	2.1898e-12	2.0314e-11	scaffold16316	2738995	2743699	+	4705	CCA0546S0268	-	K01803	4JTIP	G	sp|P48491|TPIS_ARATH Triosephosphate isomerase, cytosolic OS=Arabidopsis thaliana OX=3702 GN=CTIMC PE=1 SV=2	XP_041000540.1 triosephosphate isomerase, cytosolic-like isoform X3 [Juglans microcarpa x Juglans regia]	-	-	-	ko00710(Carbon fixation in photosynthetic organisms);ko00562(Inositol phosphate metabolism);ko00051(Fructose and mannose metabolism);ko00010(Glycolysis / Gluconeogenesis)
		CCA0705S0042	53.864	91.0344	16.6936	0.183377	-2.44712	3.45594e-12	3.16502e-11	scaffold23503	1063715	1064383	+	669	CCA0705S0042	GO:0003674;GO:0003824;GO:0004332;GO:0005575;GO:0005576;GO:0005622;GO:0005623;GO:0005737;GO:0005829;GO:0005840;GO:0005975;GO:0005996;GO:0006006;GO:0006082;GO:0006090;GO:0006091;GO:0006094;GO:0006096;GO:0006139;GO:0006163;GO:0006164;GO:0006165;GO:0006725;GO:0006732;GO:0006733;GO:0006753;GO:0006754;GO:0006757;GO:0006793;GO:0006796;GO:0006807;GO:0008150;GO:0008152;GO:0009056;GO:0009058;GO:0009108;GO:…	K01623	3HYNU	G	sp|Q944G9|ALFP2_ARATH Fructose-bisphosphate aldolase 2, chloroplastic OS=Arabidopsis thaliana OX=3702 GN=FBA2 PE=1 SV=2	DAD31930.1 TPA_asm: hypothetical protein HUJ06_010781 [Nelumbo nucifera]	GO:0005975//carbohydrate metabolic process;GO:0005996//monosaccharide metabolic process;GO:0006006//glucose metabolic process;GO:0006082//organic acid metabolic process;GO:0006090//pyruvate metabolic process;GO:0006091//generation of precursor metabolites and energy;GO:0006094//gluconeogenesis;GO:0006096//glycolytic process;GO:0006139//nucleobase-containing compound metabolic process;GO:0006163//…	GO:0005575//cellular_component;GO:0005576//extracellular region;GO:0005622//intracellular anatomical structure;GO:0005623//obsolete cell;GO:0005737//cytoplasm;GO:0005829//cytosol;GO:0005840//ribosome;GO:0009507//chloroplast;GO:0009526//plastid envelope;GO:0009532//plastid stroma;GO:0009534//chloroplast thylakoid;GO:0009536//plastid;GO:0009570//chloroplast stroma;GO:0009579//thylakoid;GO:0009941//…	GO:0003674//molecular_function;GO:0003824//catalytic activity;GO:0004332//fructose-bisphosphate aldolase activity;GO:0016829//lyase activity;GO:0016830//carbon-carbon lyase activity;GO:0016832//aldehyde-lyase activity;	ko04066(HIF-1 signaling pathway);ko00710(Carbon fixation in photosynthetic organisms);ko00680(Methane metabolism);ko00051(Fructose and mannose metabolism);ko00030(Pentose phosphate pathway);ko00010(Glycolysis / Gluconeogenesis)
		CCA1410S0036	337.303	454.571	220.036	0.484051	-1.04677	0.000134441	0.000548137	scaffold60275	302348	304424	-	2077	CCA1410S0036	GO:0000003;GO:0003006;GO:0003674;GO:0003824;GO:0004751;GO:0005575;GO:0005622;GO:0005623;GO:0005737;GO:0007275;GO:0008150;GO:0008219;GO:0009791;GO:0009987;GO:0010228;GO:0016853;GO:0016860;GO:0016861;GO:0022414;GO:0032501;GO:0032502;GO:0044424;GO:0044464;GO:0048608;GO:0048731;GO:0048856;GO:0061458	K01807	4JNEE	G	sp|Q9ZU38|RPI2_ARATH Probable ribose-5-phosphate isomerase 2 OS=Arabidopsis thaliana OX=3702 GN=RPI2 PE=1 SV=1	KAG2700785.1 hypothetical protein I3760_06G013600 [Carya illinoinensis]	GO:0000003//reproduction;GO:0003006//developmental process involved in reproduction;GO:0007275//multicellular organism development;GO:0008150//biological_process;GO:0008219//cell death;GO:0009791//post-embryonic development;GO:0009987//cellular process;GO:0010228//vegetative to reproductive phase transition of meristem;GO:0022414//reproductive process;GO:0032501//multicellular organismal process;…	GO:0005575//cellular_component;GO:0005622//intracellular anatomical structure;GO:0005623//obsolete cell;GO:0005737//cytoplasm;GO:0044424//obsolete intracellular part;GO:0044464//obsolete cell part;	GO:0003674//molecular_function;GO:0003824//catalytic activity;GO:0004751//ribose-5-phosphate isomerase activity;GO:0016853//isomerase activity;GO:0016860//intramolecular oxidoreductase activity;GO:0016861//intramolecular oxidoreductase activity, interconverting aldoses and ketoses;	ko00710(Carbon fixation in photosynthetic organisms);ko00030(Pentose phosphate pathway)
		CCA0652S0024	22.3254	34.2535	10.3974	0.303543	-1.72003	0.00121417	0.00413686	scaffold20336	409558	415069	-	5512	CCA0652S0024	GO:0002376;GO:0003674;GO:0003824;GO:0004611;GO:0004612;GO:0005575;GO:0005622;GO:0005623;GO:0005634;GO:0005730;GO:0005737;GO:0005829;GO:0005975;GO:0005996;GO:0006006;GO:0006094;GO:0006950;GO:0006952;GO:0006955;GO:0007154;GO:0008150;GO:0008152;GO:0009058;GO:0009267;GO:0009605;GO:0009607;GO:0009620;GO:0009814;GO:0009817;GO:0009987;GO:0009991;GO:0010035;GO:0010038;GO:0016020;GO:0016036;GO:0016051;GO:…	K01610	4JECA	T	sp|Q9T074|PCKA1_ARATH Phosphoenolpyruvate carboxykinase (ATP) 1 OS=Arabidopsis thaliana OX=3702 GN=PCK1 PE=1 SV=1	KAG2694458.1 hypothetical protein I3760_08G145400 [Carya illinoinensis]	GO:0002376//immune system process;GO:0005975//carbohydrate metabolic process;GO:0005996//monosaccharide metabolic process;GO:0006006//glucose metabolic process;GO:0006094//gluconeogenesis;GO:0006950//response to stress;GO:0006952//defense response;GO:0006955//immune response;GO:0007154//cell communication;GO:0008150//biological_process;GO:0008152//metabolic process;GO:0009058//biosynthetic proces…	GO:0005575//cellular_component;GO:0005622//intracellular anatomical structure;GO:0005623//obsolete cell;GO:0005634//nucleus;GO:0005730//nucleolus;GO:0005737//cytoplasm;GO:0005829//cytosol;GO:0016020//membrane;GO:0031974//membrane-enclosed lumen;GO:0031981//nuclear lumen;GO:0043226//organelle;GO:0043227//membrane-bounded organelle;GO:0043228//non-membrane-bounded organelle;GO:0043229//intracellula…	GO:0003674//molecular_function;GO:0003824//catalytic activity;GO:0004611//phosphoenolpyruvate carboxykinase activity;GO:0004612//phosphoenolpyruvate carboxykinase (ATP) activity;GO:0016829//lyase activity;GO:0016830//carbon-carbon lyase activity;GO:0016831//carboxy-lyase activity;	ko00710(Carbon fixation in photosynthetic organisms);ko00620(Pyruvate metabolism);ko00020(Citrate cycle (TCA cycle));ko00010(Glycolysis / Gluconeogenesis)
		CCA0961S0107	5.92883	10.0255	1.83211	0.182745	-2.4521	0.0367544	0.0849358	scaffold36024	1002503	1006975	-	4473	CCA0961S0107	GO:0003674;GO:0003824;GO:0005488;GO:0005507;GO:0005575;GO:0005576;GO:0005618;GO:0005622;GO:0005623;GO:0005737;GO:0005739;GO:0006950;GO:0006952;GO:0006970;GO:0008150;GO:0008152;GO:0009266;GO:0009409;GO:0009507;GO:0009536;GO:0009605;GO:0009607;GO:0009617;GO:0009628;GO:0009651;GO:0010035;GO:0010038;GO:0016020;GO:0016491;GO:0016614;GO:0016615;GO:0016616;GO:0030060;GO:0030312;GO:0042221;GO:0042742;GO:…	K00026	4JTBC	C	sp|P17783|MDHM_CITLA Malate dehydrogenase, mitochondrial OS=Citrullus lanatus OX=3654 GN=MMDH PE=1 SV=1	KAG6685466.1 hypothetical protein I3842_12G113200 [Carya illinoinensis]	GO:0006950//response to stress;GO:0006952//defense response;GO:0006970//response to osmotic stress;GO:0008150//biological_process;GO:0008152//metabolic process;GO:0009266//response to temperature stimulus;GO:0009409//response to cold;GO:0009605//response to external stimulus;GO:0009607//response to biotic stimulus;GO:0009617//response to bacterium;GO:0009628//response to abiotic stimulus;GO:00096…	GO:0005575//cellular_component;GO:0005576//extracellular region;GO:0005618//cell wall;GO:0005622//intracellular anatomical structure;GO:0005623//obsolete cell;GO:0005737//cytoplasm;GO:0005739//mitochondrion;GO:0009507//chloroplast;GO:0009536//plastid;GO:0016020//membrane;GO:0030312//external encapsulating structure;GO:0043226//organelle;GO:0043227//membrane-bounded organelle;GO:0043229//intracell…	GO:0003674//molecular_function;GO:0003824//catalytic activity;GO:0005488//binding;GO:0005507//copper ion binding;GO:0016491//oxidoreductase activity;GO:0016614//oxidoreductase activity, acting on CH-OH group of donors;GO:0016615//malate dehydrogenase activity;GO:0016616//oxidoreductase activity, acting on the CH-OH group of donors, NAD or NADP as acceptor;GO:0030060//L-malate dehydrogenase activi…	ko00710(Carbon fixation in photosynthetic organisms);ko00630(Glyoxylate and dicarboxylate metabolism);ko00620(Pyruvate metabolism);ko00270(Cysteine and methionine metabolism);ko00020(Citrate cycle (TCA cycle))
DGEs related to phytohormones	35CC vs 25 CC	CCA1498S0028	55.1189	90.2227	20.0152	0.221842	-2.1724	0.0197789	1	scaffold65058	198006	200738	+	2733	CCA1498S0028	GO:0003674;GO:0003824;GO:0005575;GO:0005622;GO:0005623;GO:0005737;GO:0005773;GO:0006725;GO:0006807;GO:0007275;GO:0008150;GO:0008152;GO:0009056;GO:0009308;GO:0009653;GO:0009690;GO:0009791;GO:0009823;GO:0009888;GO:0009987;GO:0010016;GO:0010103;GO:0010374;GO:0010817;GO:0016491;GO:0016645;GO:0019139;GO:0032501;GO:0032502;GO:0034754;GO:0042445;GO:0042447;GO:0043226;GO:0043227;GO:0043229;GO:0043231;GO:…	K00279	3G834	C	sp|Q9LY71|CKX6_ARATH Cytokinin dehydrogenase 6 OS=Arabidopsis thaliana OX=3702 GN=CKX6 PE=2 SV=2	KAG2671742.1 hypothetical protein I3760_13G009400 [Carya illinoinensis]	GO:0006725//cellular aromatic compound metabolic process;GO:0006807//nitrogen compound metabolic process;GO:0007275//multicellular organism development;GO:0008150//biological_process;GO:0008152//metabolic process;GO:0009056//catabolic process;GO:0009308//amine metabolic process;GO:0009653//anatomical structure morphogenesis;GO:0009690//cytokinin metabolic process;GO:0009791//post-embryonic develo…	GO:0005575//cellular_component;GO:0005622//intracellular anatomical structure;GO:0005623//obsolete cell;GO:0005737//cytoplasm;GO:0005773//vacuole;GO:0043226//organelle;GO:0043227//membrane-bounded organelle;GO:0043229//intracellular organelle;GO:0043231//intracellular membrane-bounded organelle;GO:0044424//obsolete intracellular part;GO:0044444//obsolete cytoplasmic part;GO:0044464//obsolete cell…	GO:0003674//molecular_function;GO:0003824//catalytic activity;GO:0016491//oxidoreductase activity;GO:0016645//oxidoreductase activity, acting on the CH-NH group of donors;GO:0019139//cytokinin dehydrogenase activity;	ko00908(Zeatin biosynthesis)
		CCA0665S0004	397.863	208.318	587.409	2.81977	1.49558	0.0123	1	scaffold20882	30967	33515	-	2549	CCA0665S0004	-	K14490	3GKQF	T	sp|Q9ZNV9|AHP1_ARATH Histidine-containing phosphotransfer protein 1 OS=Arabidopsis thaliana OX=3702 GN=AHP1 PE=1 SV=1	KAG2674476.1 hypothetical protein I3760_13G137900 [Carya illinoinensis]	-	-	-	ko04075(Plant hormone signal transduction)
		CCA0605S0005	717.197	1019.08	415.309	0.407532	-1.29501	0.0163635	1	scaffold18598	275600	282159	+	6560	CCA0605S0005	GO:0000151;GO:0002376;GO:0002682;GO:0002684;GO:0003674;GO:0005488;GO:0005515;GO:0005575;GO:0005622;GO:0005623;GO:0005634;GO:0005737;GO:0006508;GO:0006511;GO:0006807;GO:0006950;GO:0006952;GO:0006955;GO:0008144;GO:0008150;GO:0008152;GO:0009056;GO:0009057;GO:0009605;GO:0009607;GO:0009617;GO:0009620;GO:0009627;GO:0009814;GO:0009816;GO:0009817;GO:0009966;GO:0009987;GO:0010498;GO:0010646;GO:0019005;GO:…	K14508	4JMYT	S	sp|E7BQV0|NPR1_MALHU BTB/POZ domain and ankyrin repeat-containing protein NPR1 OS=Malus hupehensis OX=106556 GN=NPR1 PE=2 SV=2	KAG6642626.1 hypothetical protein CIPAW_09G152700 [Carya illinoinensis]	GO:0002376//immune system process;GO:0002682//regulation of immune system process;GO:0002684//positive regulation of immune system process;GO:0006508//proteolysis;GO:0006511//ubiquitin-dependent protein catabolic process;GO:0006807//nitrogen compound metabolic process;GO:0006950//response to stress;GO:0006952//defense response;GO:0006955//immune response;GO:0008150//biological_process;GO:0008152/…	GO:0000151//ubiquitin ligase complex;GO:0005575//cellular_component;GO:0005622//intracellular anatomical structure;GO:0005623//obsolete cell;GO:0005634//nucleus;GO:0005737//cytoplasm;GO:0019005//SCF ubiquitin ligase complex;GO:0031461//cullin-RING ubiquitin ligase complex;GO:0032991//protein-containing complex;GO:0043226//organelle;GO:0043227//membrane-bounded organelle;GO:0043229//intracellular …	GO:0003674//molecular_function;GO:0005488//binding;GO:0005515//protein binding;GO:0008144//obsolete drug binding;GO:0019899//enzyme binding;GO:0031406//carboxylic acid binding;GO:0031625//ubiquitin protein ligase binding;GO:0033293//monocarboxylic acid binding;GO:0036094//small molecule binding;GO:0042562//hormone binding;GO:0042802//identical protein binding;GO:0043167//ion binding;GO:0043168//a…	ko04075(Plant hormone signal transduction)
		CCA0736S0099	209.833	125.246	294.42	2.35073	1.23311	0.021335	1	scaffold24592	1931076	1934979	-	3904	CCA0736S0099	GO:0003674;GO:0003700;GO:0006355;GO:0008150;GO:0009719;GO:0009725;GO:0009733;GO:0009889;GO:0010033;GO:0010468;GO:0010556;GO:0019219;GO:0019222;GO:0031323;GO:0031326;GO:0042221;GO:0050789;GO:0050794;GO:0050896;GO:0051171;GO:0051252;GO:0060255;GO:0065007;GO:0080090;GO:0140110;GO:1903506;GO:2000112;GO:2001141	K14484	4JSWZ	K	sp|O24407|IAA16_ARATH Auxin-responsive protein IAA16 OS=Arabidopsis thaliana OX=3702 GN=IAA16 PE=1 SV=1	AVQ94632.1 Aux/IAA16 [Carya cathayensis]	GO:0006355//regulation of transcription, DNA-templated;GO:0008150//biological_process;GO:0009719//response to endogenous stimulus;GO:0009725//response to hormone;GO:0009733//response to auxin;GO:0009889//regulation of biosynthetic process;GO:0010033//response to organic substance;GO:0010468//regulation of gene expression;GO:0010556//regulation of macromolecule biosynthetic process;GO:0019219//reg…	-	GO:0003674//molecular_function;GO:0003700//DNA-binding transcription factor activity;GO:0140110//transcription regulator activity;	ko04075(Plant hormone signal transduction)
		CCA0918S0169	86.0578	123.531	48.5842	0.393295	-1.34632	0.0223057	1	scaffold33738	1415317	1418497	+	3181	CCA0918S0169	GO:0000003;GO:0001691;GO:0003006;GO:0003674;GO:0003824;GO:0004721;GO:0004722;GO:0004857;GO:0005575;GO:0005622;GO:0005623;GO:0005634;GO:0006464;GO:0006470;GO:0006793;GO:0006796;GO:0006807;GO:0007275;GO:0008150;GO:0008152;GO:0009787;GO:0009788;GO:0009791;GO:0009966;GO:0009968;GO:0009987;GO:0010029;GO:0010030;GO:0010154;GO:0010162;GO:0010431;GO:0010646;GO:0010648;GO:0016311;GO:0016787;GO:0016788;GO:…	K14497	3GBQP	T	sp|Q5SN75|P2C08_ORYSJ Probable protein phosphatase 2C 8 OS=Oryza sativa subsp. japonica OX=39947 GN=Os01g0656200 PE=2 SV=1	KAG6684826.1 hypothetical protein I3842_12G082200 [Carya illinoinensis]	GO:0000003//reproduction;GO:0003006//developmental process involved in reproduction;GO:0006464//cellular protein modification process;GO:0006470//protein dephosphorylation;GO:0006793//phosphorus metabolic process;GO:0006796//phosphate-containing compound metabolic process;GO:0006807//nitrogen compound metabolic process;GO:0007275//multicellular organism development;GO:0008150//biological_process;…	GO:0005575//cellular_component;GO:0005622//intracellular anatomical structure;GO:0005623//obsolete cell;GO:0005634//nucleus;GO:0043226//organelle;GO:0043227//membrane-bounded organelle;GO:0043229//intracellular organelle;GO:0043231//intracellular membrane-bounded organelle;GO:0044424//obsolete intracellular part;GO:0044464//obsolete cell part;	GO:0001691//pseudophosphatase activity;GO:0003674//molecular_function;GO:0003824//catalytic activity;GO:0004721//phosphoprotein phosphatase activity;GO:0004722//protein serine/threonine phosphatase activity;GO:0004857//enzyme inhibitor activity;GO:0016787//hydrolase activity;GO:0016788//hydrolase activity, acting on ester bonds;GO:0016791//phosphatase activity;GO:0019208//phosphatase regulator ac…	ko04931(Insulin resistance);ko04075(Plant hormone signal transduction);ko04016(MAPK signaling pathway - plant)
		CCA0762S0002	385.701	528.924	242.477	0.458434	-1.12521	0.0310492	1	scaffold25460	26918	34295	-	7378	CCA0762S0002	GO:0001101;GO:0002376;GO:0003674;GO:0003676;GO:0003677;GO:0003700;GO:0005488;GO:0005515;GO:0005516;GO:0005575;GO:0005622;GO:0005623;GO:0005634;GO:0006355;GO:0006950;GO:0006952;GO:0006955;GO:0007154;GO:0007165;GO:0008150;GO:0009605;GO:0009607;GO:0009617;GO:0009627;GO:0009719;GO:0009725;GO:0009751;GO:0009814;GO:0009862;GO:0009863;GO:0009889;GO:0009987;GO:0010033;GO:0010468;GO:0010556;GO:0014070;GO:…	K14431	3G7PP	K	sp|Q93ZE2|TGA7_ARATH Transcription factor TGA7 OS=Arabidopsis thaliana OX=3702 GN=TGA7 PE=1 SV=1	KAG2701004.1 hypothetical protein I3760_06G022700 [Carya illinoinensis]	GO:0001101//response to acid chemical;GO:0002376//immune system process;GO:0006355//regulation of transcription, DNA-templated;GO:0006950//response to stress;GO:0006952//defense response;GO:0006955//immune response;GO:0007154//cell communication;GO:0007165//signal transduction;GO:0008150//biological_process;GO:0009605//response to external stimulus;GO:0009607//response to biotic stimulus;GO:00096…	GO:0005575//cellular_component;GO:0005622//intracellular anatomical structure;GO:0005623//obsolete cell;GO:0005634//nucleus;GO:0043226//organelle;GO:0043227//membrane-bounded organelle;GO:0043229//intracellular organelle;GO:0043231//intracellular membrane-bounded organelle;GO:0044424//obsolete intracellular part;GO:0044464//obsolete cell part;	GO:0003674//molecular_function;GO:0003676//nucleic acid binding;GO:0003677//DNA binding;GO:0003700//DNA-binding transcription factor activity;GO:0005488//binding;GO:0005515//protein binding;GO:0005516//calmodulin binding;GO:0043565//sequence-specific DNA binding;GO:0097159//organic cyclic compound binding;GO:0140110//transcription regulator activity;GO:1901363//heterocyclic compound binding;	ko04075(Plant hormone signal transduction)
		CCA1055S0033	80.6626	49.4709	111.854	2.26101	1.17697	0.0380197	1	scaffold41026	557845	559261	+	1417	CCA1055S0033	GO:0001101;GO:0003674;GO:0004857;GO:0004864;GO:0005488;GO:0005515;GO:0005575;GO:0005622;GO:0005623;GO:0005634;GO:0005737;GO:0005829;GO:0007154;GO:0007165;GO:0008150;GO:0008289;GO:0009719;GO:0009725;GO:0009737;GO:0009738;GO:0009755;GO:0009892;GO:0009987;GO:0010033;GO:0010427;GO:0010563;GO:0010605;GO:0010921;GO:0010923;GO:0019208;GO:0019212;GO:0019220;GO:0019222;GO:0019840;GO:0019888;GO:0023052;GO:…	K14496	4JE85	S	sp|Q8VZS8|PYL1_ARATH Abscisic acid receptor PYL1 OS=Arabidopsis thaliana OX=3702 GN=PYL1 PE=1 SV=1	KAG6687819.1 hypothetical protein I3842_11G092300 [Carya illinoinensis]	GO:0001101//response to acid chemical;GO:0007154//cell communication;GO:0007165//signal transduction;GO:0008150//biological_process;GO:0009719//response to endogenous stimulus;GO:0009725//response to hormone;GO:0009737//response to abscisic acid;GO:0009738//abscisic acid-activated signaling pathway;GO:0009755//hormone-mediated signaling pathway;GO:0009892//negative regulation of metabolic process…	GO:0005575//cellular_component;GO:0005622//intracellular anatomical structure;GO:0005623//obsolete cell;GO:0005634//nucleus;GO:0005737//cytoplasm;GO:0005829//cytosol;GO:0043226//organelle;GO:0043227//membrane-bounded organelle;GO:0043229//intracellular organelle;GO:0043231//intracellular membrane-bounded organelle;GO:0044424//obsolete intracellular part;GO:0044444//obsolete cytoplasmic part;GO:00…	GO:0003674//molecular_function;GO:0004857//enzyme inhibitor activity;GO:0004864//protein phosphatase inhibitor activity;GO:0005488//binding;GO:0005515//protein binding;GO:0008289//lipid binding;GO:0010427//abscisic acid binding;GO:0019208//phosphatase regulator activity;GO:0019212//phosphatase inhibitor activity;GO:0019840//isoprenoid binding;GO:0019888//protein phosphatase regulator activity;GO:…	ko04075(Plant hormone signal transduction);ko04016(MAPK signaling pathway - plant)
	35CC/CC vs 25CC/CC	CCA0576S0220	838.654	544.277	1133.03	2.08172	1.05778	1.56643e-35	4.53582e-34	scaffold17401	2289632	2298413	-	8782	CCA0576S0220	GO:0003674;GO:0003824;GO:0005575;GO:0005622;GO:0005623;GO:0005737;GO:0005739;GO:0006139;GO:0006396;GO:0006399;GO:0006400;GO:0006725;GO:0006807;GO:0008033;GO:0008150;GO:0008152;GO:0009451;GO:0009987;GO:0010467;GO:0016070;GO:0016740;GO:0016765;GO:0034470;GO:0034641;GO:0034660;GO:0043170;GO:0043226;GO:0043227;GO:0043229;GO:0043231;GO:0043412;GO:0044237;GO:0044238;GO:0044424;GO:0044444;GO:0044464;GO:…	K00791	4JGAQ	J	sp|Q9C5J6|IPT9_ARATH tRNA dimethylallyltransferase 9 OS=Arabidopsis thaliana OX=3702 GN=IPT9 PE=2 SV=1	KAG2681739.1 hypothetical protein I3760_11G158000 [Carya illinoinensis]	GO:0006139//nucleobase-containing compound metabolic process;GO:0006396//RNA processing;GO:0006399//tRNA metabolic process;GO:0006400//tRNA modification;GO:0006725//cellular aromatic compound metabolic process;GO:0006807//nitrogen compound metabolic process;GO:0008033//tRNA processing;GO:0008150//biological_process;GO:0008152//metabolic process;GO:0009451//RNA modification;GO:0009987//cellular pr…	GO:0005575//cellular_component;GO:0005622//intracellular anatomical structure;GO:0005623//obsolete cell;GO:0005737//cytoplasm;GO:0005739//mitochondrion;GO:0043226//organelle;GO:0043227//membrane-bounded organelle;GO:0043229//intracellular organelle;GO:0043231//intracellular membrane-bounded organelle;GO:0044424//obsolete intracellular part;GO:0044444//obsolete cytoplasmic part;GO:0044464//obsolet…	GO:0003674//molecular_function;GO:0003824//catalytic activity;GO:0016740//transferase activity;GO:0016765//transferase activity, transferring alkyl or aryl (other than methyl) groups;GO:0052381//tRNA dimethylallyltransferase activity;GO:0140098//catalytic activity, acting on RNA;GO:0140101//catalytic activity, acting on a tRNA;	ko00908(Zeatin biosynthesis)
		CCA1388S0017	77.5056	135.241	19.77	0.146184	-2.77415	4.33577e-20	6.5349e-19	scaffold58757	318648	319658	+	1011	CCA1388S0017	GO:0003674;GO:0003824;GO:0005575;GO:0005622;GO:0005623;GO:0005634;GO:0005737;GO:0005739;GO:0006139;GO:0006396;GO:0006399;GO:0006400;GO:0006725;GO:0006807;GO:0008033;GO:0008150;GO:0008152;GO:0009058;GO:0009308;GO:0009451;GO:0009536;GO:0009690;GO:0009691;GO:0009824;GO:0009987;GO:0010467;GO:0010817;GO:0016070;GO:0016740;GO:0016765;GO:0034470;GO:0034641;GO:0034660;GO:0034754;GO:0042445;GO:0042446;GO:…	K10760	4JDCH	J	sp|Q93WC9|IPT3_ARATH Adenylate isopentenyltransferase 3, chloroplastic OS=Arabidopsis thaliana OX=3702 GN=IPT3 PE=1 SV=1	KAG2697154.1 hypothetical protein I3760_07G092600 [Carya illinoinensis]	GO:0006139//nucleobase-containing compound metabolic process;GO:0006396//RNA processing;GO:0006399//tRNA metabolic process;GO:0006400//tRNA modification;GO:0006725//cellular aromatic compound metabolic process;GO:0006807//nitrogen compound metabolic process;GO:0008033//tRNA processing;GO:0008150//biological_process;GO:0008152//metabolic process;GO:0009058//biosynthetic process;GO:0009308//amine m…	GO:0005575//cellular_component;GO:0005622//intracellular anatomical structure;GO:0005623//obsolete cell;GO:0005634//nucleus;GO:0005737//cytoplasm;GO:0005739//mitochondrion;GO:0009536//plastid;GO:0043226//organelle;GO:0043227//membrane-bounded organelle;GO:0043229//intracellular organelle;GO:0043231//intracellular membrane-bounded organelle;GO:0044424//obsolete intracellular part;GO:0044444//obsol…	GO:0003674//molecular_function;GO:0003824//catalytic activity;GO:0009824//AMP dimethylallyltransferase activity;GO:0016740//transferase activity;GO:0016765//transferase activity, transferring alkyl or aryl (other than methyl) groups;GO:0052381//tRNA dimethylallyltransferase activity;GO:0052622//ATP dimethylallyltransferase activity;GO:0052623//ADP dimethylallyltransferase activity;GO:0140098//cat…	ko00908(Zeatin biosynthesis)
		CCA1326S0044	110.372	167.224	53.5205	0.320053	-1.64362	9.43913e-07	5.18275e-06	scaffold55271	736222	737718	+	1497	CCA1326S0044	GO:0003674;GO:0003824;GO:0005575;GO:0005622;GO:0005623;GO:0008194;GO:0016740;GO:0016757;GO:0016758;GO:0035251;GO:0043226;GO:0043227;GO:0043229;GO:0043231;GO:0044424;GO:0044464;GO:0046527;GO:0080043;GO:0080044	K13496	3G9KU	CG	sp|Q6VAA9|U73E1_STERE UDP-glycosyltransferase 73E1 OS=Stevia rebaudiana OX=55670 GN=UGT73E1 PE=2 SV=1	KAG2666360.1 hypothetical protein I3760_15G055300 [Carya illinoinensis]	-	GO:0005575//cellular_component;GO:0005622//intracellular anatomical structure;GO:0005623//obsolete cell;GO:0043226//organelle;GO:0043227//membrane-bounded organelle;GO:0043229//intracellular organelle;GO:0043231//intracellular membrane-bounded organelle;GO:0044424//obsolete intracellular part;GO:0044464//obsolete cell part;	GO:0003674//molecular_function;GO:0003824//catalytic activity;GO:0008194//UDP-glycosyltransferase activity;GO:0016740//transferase activity;GO:0016757//glycosyltransferase activity;GO:0016758//hexosyltransferase activity;GO:0035251//UDP-glucosyltransferase activity;GO:0046527//glucosyltransferase activity;GO:0080043//quercetin 3-O-glucosyltransferase activity;GO:0080044//quercetin 7-O-glucosyltra…	ko00908(Zeatin biosynthesis)
[truncated: 372 more rows]
